# Supplementary material for: Exploring exercise, emotional eating, and body dissatisfaction in depression risk: Using structural equation modeling
Source: PLoS One. 2025 May 9;20(5):e0322635. doi: 10.1371/journal.pone.0322635 (PMC12063905; doi:10.1371/journal.pone.0322635)
Supplement: S1 File — (XLSX) [file pone.0322635.s001.xlsx]

## Sheet: Sheet1
BMI	Body dissatisfaction	Muscle mass	Restrained eating score	Emotional eating score	External eating score	SDS score	Physical activity score	Ideal weight
17.86	-1.98	46.5	10	13	10	48	8	60
21.79	2.04	35.3	30	17	33	38	24	49.5
23.54	1.23	48.1	17	16	29	33	18	60
29.26	5.16	54.5	31	15	31	33	40	65
21.04	-0.32	48.5	36	15	36	36	45	60
20.75	0.37	47.7	20	26	40	33	10	60
22.25	0.2	43.4	29	28	35	30	36	65
20.96	0	43.2	37	13	14	31	18	60
20.55	-2.18	51.7	30	39	30	60	16	70
18.27	-1.17	48.3	19	48	43	30	4	60
31.96	10.12	65.8	30	35	28	46	18	65
21.9	0.25	47.4	25	14	25	41	0	60
18.29	-2.94	48.1	28	29	36	34	18	65
27.75	4.45	56.7	23	27	35	46	36	65
20.65	0.69	46.4	27	26	27	39	6	55
22.31	-0.03	59.7	35	32	37	48	24	70
23.9	1.43	70.9	28	54	44	48	80	80
20.63	-1.2	48.5	18	30	29	43	24	60
26.53	3.07	66.9	37	23	24	45	16	75
21.1	2.3	33.8	32	27	31	50	3	45
28.86	6.13	43.1	29	16	28	35	12	60
16.67	-1.81	36.1	22	36	29	49	8	50
17.63	-4.41	41.7	18	29	27	48	10	60
17.79	-2.06	37.9	23	25	28	30	4	50
21.84	1.33	57.7	36	32	34	50	6	65
18.19	-0.96	43.5	17	32	42	38	2	52
24.13	4.17	51.8	21	31	27	40	12	55
20.42	-1.27	51	13	13	28	39	4	65
22.34	-0.97	49.8	25	28	30	45	36	65
29.61	7.36	69.6	26	28	38	40	6	75
19.84	-1.42	44.36	17	17	27	58	12	60
25.35	2.59	57	44	24	24	28	24	65
23.33	1.11	58.4	19	25	34	40	45	70
19.36	-2.67	57.7	15	21	23	34	6	75
20.79	-0.63	52	26	21	24	33	18	65
17.81	-0.18	42.8	15	24	31	38	3	50
22.34	0.57	55.9	18	32	25	43	12	65
26.17	2.21	52.6	20	52	34	30	3	65
17.66	-0.31	34.1	24	36	35	36	6	46
20.21	0.52	50	22	32	37	43	16	60
22.5	1.86	53	31	18	30	41	8	60
19.73	-1.21	39.8	18	27	36	41	6	50
28.34	7.09	44.36	40	35	37	34	36	60
21.24	3.18	48.7	14	41	39	46	64	50
32.21	8.11	41.2	27	55	36	61	5	60
23.47	3.52	36.3	40	25	38	29	18	47
27.66	6.44	41.3	37	30	32	39	18	55
20.81	1.19	34	25	30	36	46	0	48
21.24	1.46	34.5	28	14	26	35	16	50
25.43	4.98	41.1	37	46	40	39	0	55
20.92	3.45	35	20	23	15	60	0	45
17.39	-1.84	30	19	30	36	39	5	45
19.79	2.66	33	28	28	28	50	8	40
19.15	-0.31	33.6	13	21	40	33	5	50
19.71	0.69	35.4	41	47	36	39	4	47
20.72	2.08	31.7	30	27	31	38	18	43
20.82	2.3	35.3	16	29	30	39	15	45
26.81	7.15	41.1	28	35	33	35	3	50
22.12	2.4	40.7	33	42	35	46	12	55
19.15	1.65	38.1	14	33	38	33	8	50
24.26	1.51	54.4	34	40	31	49	12	65
21.77	1.81	50.9	36	30	34	34	32	55
18.85	1.03	35.1	30	39	30	63	2	45
24.72	2.68	49.7	30	37	33	50	27	60
20.06	1.22	51.1	23	39	29	59	0	60
20.24	-0.38	51.7	12	13	16	55	18	60
22.12	4.18	35.9	34	28	42	39	0	45
22.31	3.82	34.6	31	29	29	48	2	45
19.2	1.48	32.5	23	18	33	45	4	43
24.22	2.8	59.9	25	37	31	50	18	65
23	1.58	56	20	26	20	44	32	65
19.91	-2.04	53.5	18	32	31	36	64	70
21.54	0	59.7	30	36	32	39	24	75
19.68	-1.02	48.9	26	35	28	51	8	65
20.84	-1.99	44.36	20	29	29	36	12	70
20.57	-3.31	48.3	16	23	37	51	8	70
22.02	-0.55	53.1	23	14	30	33	10	70
19.59	-1.11	51.5	36	38	45	41	32	65
21.27	-0.86	53.9	20	26	27	34	64	67
25.93	4.85	54.2	30	39	30	63	4	60
24.35	3.78	41	42	30	42	48	3	55
22.58	2.3	52.3	25	35	28	49	64	60
21.37	-1.77	21.4	14	13	24	65	6	60
18.25	-2.49	45.4	19	19	21	46	18	60
20.57	1.24	36.4	39	37	31	43	16	50
17.42	0.28	33.3	23	25	34	33	6	43
19.37	1.13	35.5	44	26	31	44	2	45
20.49	2.76	37.2	28	38	24	64	2	45
20.72	-0.73	51.6	27	13	16	39	48	65
17.46	-1.52	31.6	14	20	33	35	10	45
19.81	1.26	37.9	25	27	37	53	18	50
19.08	-0.32	39.9	26	27	28	48	16	55
20.68	1.61	35.1	15	14	35	33	30	45
25.64	1.84	56.6	25	31	22	61	6	70
17.87	0.71	44.36	28	28	44	46	0	46
17.6	-0.78	31.1	27	34	23	63	4	45
20.46	0.79	33.8	35	31	32	38	24	47
19.97	1.06	36	48	42	27	43	1	50
21.55	1.96	43.3	39	25	33	41	4	60
21.77	2.34	33.2	30	39	30	54	4	44
26.58	6.8	39.8	30	42	34	40	4	50
23.95	3.23	38	31	41	32	40	4	52
16.27	-2.22	30.2	19	36	43	34	3	45
17.91	-1.99	32.1	13	14	24	36	5	50
22.33	2.68	40.1	34	27	29	46	36	55
22.67	4.89	32.4	38	64	50	50	0	40
21.41	3.2	34.9	26	28	25	28	5	45
21.91	2.57	34.5	20	44	39	44	5	46
23.28	1.8	37.7	13	15	26	45	2	55
19.94	2.55	38.1	43	17	42	40	0	49
23.44	3.46	54.3	29	14	28	30	80	60
23.6	3.69	48.4	37	27	32	44	9	55
20.69	-0.23	51.7	29	42	26	65	2	65
24.03	4.03	52.3	10	13	10	63	24	60
22.46	0.88	52.5	18	27	28	41	12	66
25.98	4.16	58.3	26	35	35	41	10	65
17.86	-1.98	46.5	10	13	10	48	8	60
18	-2.19	44.3	20	25	33	46	24	60
23.79	0.53	55.6	23	27	28	38	6	70
24.67	3.37	39.7	28	14	29	33	3	55
17.57	1.1	34.1	28	14	19	35	5	45
21.27	3.24	36.5	38	19	42	45	18	45
20.08	3.35	36.5	30	39	30	51	6	45
21.48	3.68	36	27	24	27	46	12	45
19.48	1.64	38.9	28	33	42	54	18	48
18.09	-4.86	40.3	27	25	29	44	24	60
25.74	4.1	55	37	15	25	38	48	65
20.07	-0.31	51	19	37	32	48	60	60
21.34	0.43	44.3	38	29	30	39	9	54
23.12	1.65	55.4	33	26	27	39	0	65
19.47	-2.5	47.2	11	17	28	41	48	65
27.08	5.09	55.4	36	41	42	49	48	60
25.57	2.47	56.7	26	13	22	29	80	70
37.72	15.83	75	42	34	33	36	6	70
18.82	-2.29	49.9	25	37	36	45	16	70
27.74	3.83	58.5	30	39	30	59	12	70
30.85	10.77	58.4	30	30	25	49	12	55
15.89	-3.61	43.1	15	28	32	29	27	60
23.22	4	56.7	17	30	23	60	10	60
26.18	2.71	53.5	27	27	41	34	24	65
26.84	3.39	54.9	41	14	44	35	4	65
20.31	0.27	53.1	36	27	35	48	36	60
18.33	-4.25	40	19	23	23	38	4	60
22.23	0.76	52.5	21	27	30	38	36	65
38.11	14.59	72.2	26	28	35	38	2	70
27.84	4.35	65.5	32	35	26	39	6	75
21.04	-0.16	50.4	30	39	30	51	18	65
29.58	4.75	59.6	37	38	44	59	30	70
19.49	-2.75	43.1	14	13	27	30	16	57.5
20.62	0.76	49.8	29	30	23	49	80	55
29.76	7.4	61.7	10	13	10	33	4	65
19.49	-0.03	51.5	25	33	37	30	24	60
21.74	0.15	60.1	20	15	13	46	48	70
24.16	4.06	51.1	27	34	31	51	80	55
19.1	-1.67	45	29	25	38	48	10	56
23.11	0.54	59.4	22	26	24	61	6	75
25.95	3.87	56.2	28	41	37	39	18	65
20.46	1.34	37	24	42	42	54	0	50
24.47	3	41.4	32	46	36	51	4	60
24.61	2.64	37.6	31	37	30	38	3	55
25.36	3.41	56.3	26	29	34	50	24	65
18.68	-2.96	47.5	20	48	42	40	24	65
20.59	-1.39	45.5	19	43	36	31	6	60
26.11	3.47	52.3	32	19	18	53	18	60
22.79	4.02	46.9	18	34	37	29	2	50
17.17	0.91	46.7	22	15	27	45	18	52
19.6	1.19	48.8	26	14	36	33	48	52.5
23.94	1.63	57.1	32	30	32	48	12	70
20.75	-0.15	47.6	20	31	32	49	8	55
22.88	0	35.5	34	44	42	54	36	62
23.43	1.17	36.4	31	13	23	40	0	55
21.05	0.13	35	25	36	27	46	0	50
17.89	-2.16	36.1	26	36	42	46	6	53
24.32	1.96	51.5	30	39	30	51	3	65
22.85	-0.65	53.3	18	26	25	58	80	65
22.08	1.12	49.3	10	13	10	63	15	60
23.7	2.06	52.2	29	30	28	58	27	60
20.46	-2	47.2	17	16	27	48	60	65
22.78	1.41	51.5	24	25	30	53	18	65
21.74	0.27	50.7	40	18	27	35	48	63
25.83	5.19	56.6	17	28	26	40	8	60
26.44	3.2	54.6	10	51	41	38	12	62.5
18.4	0.68	32	18	49	21	54	5	44
21.8	1.46	37.4	25	13	38	44	0	50
21.05	2.85	35.2	45	24	34	39	4	44
21.06	1	36.3	28	31	30	40	4	52
16.46	-1.29	33.9	15	19	24	49	4	48
18.91	1.05	34.2	30	28	31	46	0	44
19.9	-6.87	30.3	19	17	33	49	3	60
19.71	1.57	35	22	38	44	43	2	45
16.8	-3.04	29.1	34	49	40	38	6	45
17.46	-3.08	32.4	15	20	38	46	2	50
21.62	2.92	41	27	15	27	34	9	55
19.15	0.29	33.8	33	14	34	41	5	45
21.18	-0.19	46.4	16	34	31	40	2	55
28.9	5.32	63.4	25	16	25	35	30	70
19.75	-1.78	52.2	19	30	38	31	0	70
28.59	5.44	52.5	30	13	17	43	4	60
24.45	2.53	52.6	41	42	39	53	1	65
23.08	1.21	55.1	28	29	34	41	20	65
21.87	0.84	49.4	33	31	31	41	16	60
27.02	4.48	63.1	28	33	32	59	45	70
20.26	2.35	36	23	28	39	58	16	45
19.84	0.56	38.6	17	28	42	46	24	52
25.57	2.22	39.4	37	18	32	36	12	60
19.76	0.76	35.8	11	31	32	40	24	45
23.64	5.54	42.6	34	50	40	50	48	50
20.15	1.96	38	25	27	38	46	10	50
19.6	0.64	36.3	13	13	32	50	20	50
25.81	1.58	60.5	37	31	28	31	45	80
22.42	2.4	56.2	14	13	30	28	20	65
25.98	2.36	61.7	25	24	25	38	18	75
23.24	0.65	54.4	26	25	29	36	12	70
17.86	-1.98	46.5	10	13	10	48	8	60
21.18	-1.15	46.2	20	26	23	56	0	60
14.14	-6.97	59.5	14	17	12	63	0	60
18.25	-2.86	49.1	42	63	50	61	64	65
20.26	1	52.8	20	26	22	55	3	60
21.06	4.29	51.2	10	13	10	59	4	50
21.49	-0.72	47.1	10	13	22	29	3	65
20.93	-0.66	52.2	12	20	16	64	8	65
22.17	0.93	45.1	29	39	34	48	8	55
22.42	0.7	54.8	14	19	23	36	48	65
17.22	-2.39	42.2	25	36	35	39	1	55
19.29	-0.53	50.4	25	39	30	33	18	60
21.49	2.36	50.4	13	18	19	63	0	60
27.63	7.58	59.8	20	22	19	39	4	60
26.13	2.96	54.5	10	13	10	48	24	65
21.02	-3.89	56.5	8	4	12	39	48	80
22.72	-0.06	64.8	10	13	10	28	80	80
17.58	-2.57	49.8	24	31	33	56	9	65
22.73	2.41	53.8	28	17	24	38	64	60
25.77	2.63	51.9	27	29	29	34	24	65
20.51	0.14	50	12	14	11	61	4	60
20.96	-1.3	45.9	19	27	21	38	2	60
24.42	3.48	56.6	20	14	20	38	0	65
27.86	8.67	62.6	20	22	27	39	1	60
19.57	0.65	46.8	16	17	27	44	3	55
26.74	3.74	63.2	23	28	28	35	6	75
28.38	2.4	62.9	25	37	30	31	12	80
24.31	1.63	51.6	34	16	24	35	9	62.5
17.48	-2.38	43.6	19	27	29	36	12	55
21.99	-3.78	54.3	14	20	39	59	27	75
18.89	-3.2	44.9	25	31	36	36	12	60
19.45	-1.24	48.9	26	28	36	46	2	60
21.37	0.85	52.5	25	29	39	54	3	60
18.19	-1.95	47.7	26	35	30	59	4	60
21.3	-0.79	55.9	16	17	34	30	8	70
17.27	-1.99	47.4	18	15	24	33	24	60
22.39	1.53	53.6	33	27	29	31	18	60
26.24	4.1	51	29	18	24	35	36	60
20.94	0.1	53.1	29	41	31	36	48	65
22.64	-0.39	49	16	22	25	48	2	65
16.72	-3.42	44.5	19	40	37	41	0	60
23.13	-0.35	86.7	25	32	25	59	27	68
22.2	0.74	46.4	22	23	19	54	32	55
29.48	4.66	65.1	32	38	30	49	60	80
17.76	-3.38	37.2	16	13	30	40	48	55
27.45	2.91	54.1	32	32	31	38	36	70
21.13	1.29	51.1	24	26	29	43	24	60
19.53	-0.55	43.8	36	28	42	44	48	55
20.32	-1.3	49.3	29	24	24	30	0	65
27.14	3.52	55.8	32	30	37	53	48	65
22.31	-0.83	56.7	11	20	13	41	8	75
20.25	-1.36	55.9	26	30	26	54	80	70
19.75	-3.37	50.4	10	13	18	34	24	70
24.24	-1.12	55.4	30	28	29	48	100	75
23.88	2.66	64.5	17	55	48	36	6	75
17.51	-3.62	50.8	19	30	34	44	15	70
21.96	-1.98	56.3	15	20	12	63	100	75
22.19	0.15	50.5	38	42	40	41	6	60
24.66	-0.47	65	23	19	42	25	48	86
21.95	1.9	52.5	30	27	26	49	0	60
22.48	2.24	56.1	21	17	20	46	48	65
22.61	2.93	50.1	33	19	32	40	16	55
29.33	5.55	64.7	34	55	43	45	16	75
28.41	3.83	65.1	35	28	26	35	64	77
20.75	2.39	48.7	26	32	25	56	0	50
21.08	1.71	5.4	30	13	24	25	12	60
22.86	3.27	49.4	34	40	31	46	8	60
31.79	7.99	63.6	11	8	10	29	48	70
17.33	-2	47.3	21	32	28	48	45	60
27.73	5.69	54.5	35	31	36	45	4	60
30.71	7.56	85.8	30	31	25	34	48	75
28.76	5.6	57.4	29	31	35	50	40	65
23.68	1.38	50	24	16	23	49	18	60
24.79	5.57	48.9	10	13	10	63	4	50
28.31	7.05	56.4	15	18	27	44	48	60
23.87	0.78	49.2	23	48	43	53	6	65
17.54	-2.74	43	14	37	32	40	32	60
19.79	-1.44	52.9	29	25	25	46	24	65
26.18	4.66	52.6	24	25	24	34	18	60
19.53	0	43	6	6	4	56	0	50
20.1	-0.07	50.5	21	32	33	41	64	60
19.7	-1.26	53	23	31	27	53	48	65
17.41	-1.93	41.8	25	27	31	48	8	53
20.72	0.03	49.1	16	15	27	40	18	60
24.43	2.39	52.7	37	26	36	31	36	60
28.57	6.85	46.9	19	27	32	46	12	65
27.02	1.81	57.8	36	47	24	41	12	75
21.07	0.21	48.3	31	27	33	45	4	61
21.74	0.53	52.4	25	38	26	41	8	60
22.52	2.56	41.2	22	22	29	44	4	60
25.13	2.43	59.2	29	32	24	46	6	70
20.22	-1.29	47.7	10	13	31	38	12	60
27.03	2.92	60.1	37	33	31	44	10	75
20.8	-1.13	46.3	15	42	32	54	4	60
20.34	2.68	48.1	21	16	29	50	2	50
19.71	-2.07	44.9	14	15	27	49	64	60
27.42	3.4	53.7	30	39	31	38	6	65
21.02	0.97	51.6	21	26	24	63	0	60
18.91	-0.35	46.6	27	32	24	55	2	55
25.8	6.2	54.4	32	31	27	38	18	60
16.94	0	44.36	13	27	36	36	12	45
20.59	-0.67	50	24	29	42	45	9	60
20.13	-0.07	47.7	33	24	28	31	24	55
19.76	-1.76	46.3	31	37	28	46	48	60
19.1	-1.1	44.9	17	21	21	38	9	55
19.85	-2.02	49.7	17	17	35	38	24	65
21.2	0	51.5	14	13	23	39	12	64.2
21.58	0.7	50.7	32	40	38	55	36	60
25.26	2.77	56.7	38	19	31	43	12	65
28.98	4.29	62.4	31	21	28	36	24	80
29.73	3.3	65.4	30	39	30	53	30	80
21.71	1.02	58.4	37	17	32	46	48	63
17.51	-2.54	45.8	16	28	36	36	12	60
26.92	4.89	54.7	36	14	27	48	8	60
23.53	2.77	55.7	17	13	22	33	100	60
17.74	1.96	50.1	27	47	38	53	24	50
23.6	1.45	63	14	18	28	55	64	75
21.53	0.55	53.6	20	27	31	43	6	65
22.34	2.24	53.4	29	13	18	41	48	60
23.23	3.12	55.1	27	25	41	71	10	65
19.72	-0.71	43	23	15	28	40	6	55
23.85	4.03	54.2	30	17	21	61	8	60
22.01	-2.34	56.1	10	21	35	44	8	75
19.49	-2.49	45.9	26	36	30	44	3	60
18.93	-1.89	47.5	27	35	29	60	12	62.25
21.05	0.37	31.2	23	24	33	25	0	45
22.06	1.5	35	26	28	33	53	3	48
17.29	-1.02	31.2	19	15	26	35	6	45
20.17	2.66	41.1	34	28	34	44	1	50
19.21	0.89	35.3	31	32	38	43	1	47.5
20.83	1.86	32.8	26	16	30	48	2	45
20.53	2.53	39.4	31	27	34	40	2	49
24.02	5.43	40.7	33	17	31	35	30	50
20.6	3.29	32.6	33	30	34	44	60	40
18.98	2.31	30.2	26	31	32	44	16	47
19.24	1.17	38.1	20	28	34	61	12	51
26.57	5.31	41	30	19	29	33	2	60
19.78	3.96	36.8	15	22	17	63	6	40
28.4	5.12	28.3	31	31	39	59	6	55
26.65	5.38	41.4	28	22	26	43	12	55
19.94	2.52	36.4	21	26	25	59	0	45
17.56	-0.43	33.2	14	13	27	39	3	46
21.15	3.12	36.2	34	33	34	49	3	45
23.5	1.62	57.1	19	22	25	48	8	70
21.1	2.46	47.9	14	53	44	55	64	50
27.51	5.73	57.7	28	30	26	49	2	60
19.99	2.52	36	36	30	30	43	16	45
18.98	0.95	38.9	32	29	31	49	18	51
20.1	1.68	33.5	23	26	35	56	18	45
25.49	5.97	39.5	24	25	23	38	12	52
25.85	2.7	52.4	22	26	22	31	16	60
30.56	7.98	60.4	35	21	27	61	12	60
25.68	5.65	39.5	27	21	36	43	12	50
21.81	3.26	40.3	42	43	38	54	4	50
24.01	4.95	39.7	29	54	44	43	5	50
23.55	2.21	35.7	25	48	31	45	9	53
19.74	2.72	37.3	38	44	39	70	12	45
22	3.83	36.7	30	22	36	46	6	45
21.79	2.5	39	20	24	31	35	12	51
19.65	2.55	37.1	35	47	35	46	16	45
20.1	1	35.4	30	43	37	41	6	48
17.79	0.68	35	30	39	33	60	0	45
24.92	1.12	55.6	30	39	30	51	25	70
25.41	1.3	55	20	26	24	63	80	65
18.82	-1.67	51.9	23	24	26	43	30	65
20.76	-1.36	48.3	15	13	20	39	24	65
23.62	2.03	56.4	42	31	35	41	36	65
24.05	-0.97	58.6	15	17	24	38	64	80
22.71	2.52	53.3	29	13	26	46	24	60
23.35	-0.06	57.5	28	39	40	53	12	75
27.03	6.24	64.3	41	24	31	59	36	70
22.05	-1.5	67.1	44	56	50	54	64	85
18	-2.24	50.8	15	27	23	28	36	65
17.7	-3.46	44.2	12	15	29	39	6	60
18.91	-1.14	49.5	16	15	36	43	16	60
26.48	3.22	50.5	29	37	28	48	6	60
33.35	8.96	62.8	23	39	29	43	6	70
20.71	-3.33	52	23	17	32	30	60	75
18.55	-2.14	45.3	23	34	33	53	36	60
22.47	1.24	53.4	30	39	30	63	10	65
20.84	-2.28	51	19	26	20	51	24	70
21.43	-1.51	54.7	16	29	33	43	16	70
26.52	4.18	65.5	21	38	45	50	6	70
28.69	7.17	44.36	28	36	28	60	4	60
23.11	2.23	63.2	16	15	34	41	64	75
21.55	0.1	53.4	28	37	28	63	4	67
19.56	-4.61	45.6	14	15	32	31	80	65
20.86	0.41	45.2	22	21	22	50	3	55
17.77	-1.76	48.6	24	38	31	38	36	60
17.19	-4.3	37.8	14	13	31	43	12	55
19.93	3.18	47.8	13	25	33	46	12	50
20.48	-1.61	56.3	12	18	26	33	24	70
25.93	3.78	59.9	25	35	26	43	36	65
20.74	-1.36	53.2	14	13	30	41	0	70
21.39	1.02	54.7	30	32	24	44	45	60
22.08	-0.63	51.3	28	40	38	29	36	65
20.84	2.35	54.8	21	15	29	43	4	55
26.65	4.75	56.2	28	43	27	53	1	60
23.29	0.4	62.5	18	25	19	61	64	75
21.69	-1.25	58.7	27	37	31	50	18	75
18.79	-2.17	42.7	19	28	16	63	8	55
20.98	1.13	50.9	19	26	25	44	5	56
26.38	4.61	56.8	13	15	11	63	24	60
32.23	10.38	64.7	27	41	44	58.75	1	65
17.9	-0.67	35.4	22	25	34	27.5	3	50
18.11	0.74	35.8	25	22	35	46.25	18	47
26.02	4.53	39.8	24	14	32	35	6	55
19.38	1.58	35.4	24	11	29	32.5	8	45
22.59	1.82	34.5	32	29	32	48.75	6	48
21.29	2.32	34.7	28	18	28	53.75	0	45
21.37	1.84	36.6	23	13	41	52.5	4	50
20.08	-1.64	46.9	27	22	28	55	12	65
23.29	0.8	55.4	34	35	35	47.5	4	65
19.83	-2.24	50.5	16	21	27	45	20	65
23.31	0	51.1	33	11	30	35	24	65
21.04	-0.06	57.6	29	26	35	47.5	32	68
19.76	-1.47	50.8	15	13	40	61.25	48	65
22.24	1.96	49.5	24	12	19	45	0	60
18.6	-1.92	48	15	29	24	55	6	60
24.32	2.74	59.3	40	30	32	45	8	70
21.03	1.44	56.1	25	19	24	37.5	64	60
20.03	0.03	54.6	26	44	44	55	32	65
28.22	5.73	67.2	42	14	34	48.75	0	75
21.78	2.52	57.5	30	26	31	31.25	20	55
23.24	-0.7	57.8	26	24	37	38.75	48	75
22.31	3.72	45	23	22	26	42.5	6	50
20.15	1.83	55.1	16	11	15	41.25	24	60
20.81	-2.31	49.9	26	36	33	53.75	64	70
18.6	-1.22	49.8	29	37	33	41.25	18	60
23.62	4.45	40.6	19	19	41	46.25	6	52.5
20.4	2.66	36.5	27	11	32	45	45	44
18.06	-0.95	33.3	14	11	31	36.25	18	48
20.45	-0.82	51.4	19	15	40	32.5	32	65
26	3.38	56.8	25	24	22	33.75	48	65
21.57	2.45	45.4	18	21	23	62.5	16	50
32.58	12.53	65.2	23	11	14	25	3	60
32.61	8.81	60.5	28	23	24	52.5	2	70
18.46	-1.35	49	30	11	20	41.25	36	60
16.81	-2.61	42	15	14	31	43.75	24	55
22.66	1.56	56.6	18	11	25	42.5	36	65
21.68	0.87	47.5	26	22	35	41.25	3	60
23.07	2.07	49.3	33	33	33	47.5	2	60
23.52	-0.36	45.3	28	28	27	52.5	60	60
19.19	0.42	28.5	25	23	45	42.5	0	40
18.77	0.61	33	21	13	30	50	12	45
19.96	2.45	40.2	37	27	34	47.5	75	50
19.51	1.14	31.8	38	42	44	46.25	30	42
20.36	1.43	33.9	24	16	39	70	6	45
14.93	-1.42	34	21	20	31	36.25	12	45
18.39	-0.59	34.3	24	19	43	38.75	36	48
21.12	1.64	32.9	31	26	32	41.25	40	45
20.42	3.33	32.8	38	41	42	47.5	48	40
20.4	2.19	34.7	31	26	33	37.5	48	45
21.63	3.27	35.8	41	31	35	55	6	46
18.15	0.95	30.7	33	22	42	61.25	12	40
29.75	7.65	36.2	17	16	35	36.25	18	50
21.47	2.78	37	32	36	27	31.25	0	47
21.83	4.89	38.3	40	38	46	55	9	45
24.32	4.85	34.9	35	34	32	56.25	18	45
18.75	1.92	33	34	11	39	45	3	42
18.12	-0.04	32	21	33	33	36.25	24	45
21.32	-0.4	52.7	21	33	31	27.5	24	70
20.32	0.74	35.6	24	21	30	42.5	8	50
25.87	1.8	60.3	32	40	41	58.75	48	75
25.49	3.8	50.2	28	30	52	57.5	4	60
16.51	-5.99	42.5	19	17	33	41.25	64	65
20.55	0.13	53	45	17	37	37.5	32	65
21.06	0.87	52.8	26	24	27	51.25	24	60
19.03	0.84	36.2	29	18	32	31.25	2	50
18.91	-1.25	33.1	25	28	35	46.25	60	50
22.49	-0.04	46.7	25	25	27	51.25	18	60.8
26.02	6.43	56.5	19	18	20	48.75	36	60
25.32	2.05	48.1	29	21	31	50	6	60
18.2	-0.58	41.7	14	11	19	65	0	52
23.92	1.93	47.2	22	20	30	60	3	57
20.7	3.95	50.3	28	25	32	47.5	4	50
26.52	5.71	65.3	24	19	47	43.75	8	70
22.27	0.4	55	23	25	32	43.75	16	65
23.77	2.19	65.9	13	11	33	40	6	80
20.53	-1.06	51	17	11	28	42.5	10	65
17.21	-4.44	41.6	11	13	31	51.25	4	60
21.14	-0.45	61.4	15	26	39	40	60	72
22.03	4.01	40	38	23	38	52.5	4	45
31.54	9.66	44.8	41	51	51	37.5	16	60
20.92	-0.53	48.9	19	14	31	38.75	16	65
26.27	7.07	60.5	13	11	26	31.25	0	60
16.82	-1.18	42	19	23	31	42.5	48	52
18.61	-2.62	44.3	24	28	26	30	36	60
27.75	5.2	57.8	20	21	45	37.5	0	65
25.98	-2.31	34.7	22	22	35	38.75	0	65
19.66	2.45	35.8	28	24	32	28.75	6	45
19.76	2.18	34.6	19	11	50	35	15	43.5
22.53	3.58	35.3	28	12	28	47.5	4	45
19.6	1.3	33.7	32	35	43	50	24	45
19.15	0.42	31.8	12	13	25	50	0	45
23.32	4.7	50.7	33	28	40	47.5	0	55
27.81	6.08	38.1	34	44	39	50	0	50
24.44	4.54	38	29	29	26	62.5	6	50
19.25	2.56	35.8	19	24	26	57.5	18	45
21.2	2.2	44.4	27	16	35	43.75	18	56
17.84	-1.14	31.1	12	12	18	45	6	45
22.22	4.44	30	30	29	39	36.25	3	40
20.41	2.54	36.2	37	29	47	45	1	45
23.75	2.05	38.2	50	30	39	37.5	2	55
23.23	1.2	38.2	32	39	41	61.25	4	55
25.81	4.99	31	37	36	38	47.5	2	50
17.15	0	30	11	11	11	62.5	2	45
22.24	3.07	38.7	43	44	46	51.25	48	50
21.3	2.34	55.1	24	24	29	50	12	60
17.74	-1.3	49	19	51	55	58.75	48	60
21.54	0.63	48.8	19	55	51	61.25	36	60
21.78	3.66	35.4	22	27	41	37.5	6	45
18.62	-0.32	49.4	24	22	28	52.5	4	60
18.94	-2.22	43.3	28	36	34	47.5	6	60
17.97	-1.56	15	24	22	33	42.5	24	50
21.12	2.98	34.9	16	12	30	30	0	45
20.69	-0.44	51.9	26	21	37	55	48	62.5
35.73	5.13	66.9	33	12	27	46.25	18	90
23.24	4.08	48.6	31	11	17	62.5	0	55
23.49	3.11	49.8	20	11	15	51.25	0	55
21.73	-0.44	55	13	15	35	32.5	60	65
18.64	-3.91	53.9	16	12	49	37.5	36	75
15.48	-0.83	31.8	20	24	33	60	2	45
19.49	-1.59	48.7	19	15	36	53.75	36	65
26.02	3.17	57.8	37	28	33	47.5	8	70
24.78	4.04	54.9	24	32	34	58.75	10	60
19.61	-1.18	53.4	14	19	43	50	18	65
19.03	-0.88	37.6	13	24	27	55	9	50
19.18	-1.34	45.5	30	27	37	61.25	0	55
30.14	7.42	53.6	25	42	45	57.5	4	60
17.98	-0.61	33.3	21	20	33	52.5	48	46
19.53	1.11	33.3	21	25	31	52.5	0	45
21.84	0.8	38.3	19	27	37	53.75	8	55
22.04	2.11	37.3	32	29	34	55	0	50
22.66	-0.06	52.4	28	25	30	67.5	0	70
23.92	3.88	54.3	35	17	28	48.75	9	60
23.82	2.1	56.3	33	33	33	52.5	0	65
19.31	-0.39	46	16	26	34	63.75	48	60
25.31	3.41	61.4	14	13	32	35	48	70
17.36	-0.5	42.5	14	30	38	47.5	48	50
22.8	1.23	53.9	43	21	20	33.75	8	65
23.57	5.41	44.1	49	24	36	42.5	18	45
19.89	1.81	32.4	35	37	36	61.25	0	42
21.25	1.86	34	34	30	41	47.5	24	46
21.49	4.96	39.2	27	22	35	37.5	5	45
18.41	1.67	33.4	28	35	42	62.5	6	42
20.8	-0.28	47.7	24	36	38	45	24	60
19.4	0.26	33.2	33	13	30	30	9	45
19.15	2.09	35.3	31	21	32	43.75	2	45
19.06	0.93	35.5	29	33	32	37.5	18	47
18.49	-1.56	31.9	25	44	33	51.25	12	45
20.19	0.27	31.7	18	14	27	56.25	9	45
20.78	0.41	49.3	22	22	22	47.5	0	60
22.83	0.21	52.9	20	27	31	38.75	80	65
19.1	-1.18	44.8	12	11	29	37.5	27	60
22.12	0.88	50.9	17	13	23	47.5	36	60
26.47	1.4	55.5	39	27	26	40	16	70
30.81	6.3	57.4	30	28	35	55	12	70
31.2	7.4	65.7	27	26	38	47.5	5	75
21.68	1.51	41.4	29	21	30	38.75	6	60
19.38	-0.3	34.7	27	28	32	62.5	0	53
20.68	2.87	37.8	25	23	27	62.5	12	46
19.45	-4.78	49.3	15	11	27	46.25	64	70
28.6	5.21	59.1	29	31	31	32.5	36	70
19.49	-1.77	43.4	22	18	23	31.25	12	60
26.06	2.17	48.4	29	11	18	31.25	15	71.5
22.98	1.62	34.6	29	23	35	50	4	50
20.77	1.03	38.3	29	22	33	55	4	52
21.92	4.1	42.4	25	45	47	57.5	2	50
18.44	0.71	34.2	33	28	37	50	5	45
24.63	4.7	37.9	34	28	51	40	2	50
21.24	3.27	38.8	41	30	34	41.25	4	50
19.54	1.85	35	23	17	38	37.5	0	45
20.69	1.78	38	24	24	34	41.25	4	50
23.89	4.9	38.9	35	24	50	47.5	36	48
22.16	4.29	37.1	25	25	40	62.5	1	45
21.27	4.33	36.6	25	33	31	47.5	16	45
18.9	1.4	32.1	23	35	39	63.75	18	40
21.5	0.1	30.1	31	22	35	55	4	45
28.59	7.09	37.4	34	26	41	55	0	50
24.69	4.96	35.7	30	11	29	53.75	45	45
20.31	2.32	41.8	46	26	38	28.75	32	52
19.59	1.32	36.6	18	20	24	55	12	47
29.49	7.32	43.9	29	11	36	27.5	0	60
19.01	0.91	36.4	39	13	37	50	5	50
22.54	1.15	34.8	29	24	37	43.75	2	50
21.38	3.31	38.6	33	11	28	32.5	6	48
19.21	0.89	31.9	30	23	33	35	6	41
20.54	0.66	34.5	35	26	39	57.5	2	48
25.75	6.76	39	35	27	32	41.25	12	48
19.65	1.34	34.2	39	22	30	38.75	10	45
18.92	-0.73	32	31	32	41	45	16	46
19.14	1	30.7	27	27	41	38.75	80	40
18.47	1.44	33.2	34	22	31	66.25	6	42.5
19.17	0.96	35.7	27	11	40	28.75	4	47.5
18.5	-0.09	32	30	34	33	40	8	43
18	-1.82	33.8	32	33	34	41.25	80	50
20.93	2.34	38.1	38	53	38	51.25	18	50
22.61	1.91	37.7	20	22	33	42.5	4	52
19.07	0.08	35.5	22	22	23	47.5	36	48
22.18	2.05	36.7	25	55	55	51.25	6	50
23.91	3.16	38.6	32	25	36	33.75	2	50
18.4	0.15	35.7	37	55	52	56.25	48	48
17.71	0.35	34.3	30	28	52	48.75	9	45
18.02	-0.28	34	19	26	37	53.75	3	45
21.79	-0.84	54.1	15	12	28	46.25	18	65
18.18	0.88	35.1	40	34	30	43.75	3	45
24.66	1.63	52.3	34	15	41	38.75	24	65
26.98	5.62	62.9	34	18	29	50	32	70
23.67	1.62	61.4	33	33	35	35	12	72
19.1	1.52	37.1	31	35	44	46.25	4	52
25.01	3.04	57.4	16	16	31	45	6	65
17.74	-3.46	44.3	24	25	31	41.25	6	60
20.37	-2.35	44.2	16	11	19	51.25	15	60
21.7	0.56	56.4	18	12	14	62.5	48	60
20.45	-2.09	45.2	23	11	24	36.25	80	62.5
21.3	-0.58	46.5	23	51	53	25	18	60
19.06	-1.36	46.1	28	22	32	58.75	16	60
24.23	1.03	48.9	33	19	33	45	80	65
17.59	-3.82	39.9	18	20	34	46.25	12	60
22.47	3.1	48.4	17	12	12	48.75	20	55
28.01	7.33	60.5	33	19	29	51.25	6	60.7
28.95	1.48	58.5	25	17	30	36.25	12	78
18.85	-1.06	48.3	28	44	42	53.75	4	60
23.98	3.27	40.1	33	33	37	41.25	24	55
18.7	-3.34	44.5	25	13	35	50	24	60
22.5	0.35	53	23	24	39	30	36	62.5
23.46	5.95	50.4	38	20	34	47.5	0	50
20.78	1.96	46.8	26	18	30	42.5	4	50
22.93	1.93	46.8	21	17	27	41.25	2	60
19.44	0.46	36.1	16	22	22	60	0	50
20.19	2.98	35.9	33	33	33	42.5	5	45
22.67	3.55	41.7	32	14	35	41.25	0	55
19.19	2.42	36.5	27	15	40	46.25	0	45
22.76	3.37	45	18	20	28	52.5	2	50
18.61	-2.14	48.3	17	30	32	35	45	65
22.13	-1.57	47	20	18	40	33.75	24	65
21.73	2.63	35.4	26	26	36	50	24	45
20.02	-1.45	49.4	23	13	30	37.5	12	65
23.51	1.58	34.5	29	30	31	56.25	2	50
17.24	-4.92	27.9	22	32	32	50	36	45
18.57	0.08	33.6	29	25	39	51.25	6	45
17.62	1.21	34.3	28	13	39	45	5	42
20.63	1.95	35.3	30	22	39	42.5	2	48
18.03	-2	33.6	15	13	42	40	4	50
20.83	1.52	33.4	33	29	33	50	1	47
21.15	2.63	39.6	14	16	51	50	0	50
22.52	2.15	38.5	29	41	39	50	8	55
18.14	-2.86	52.4	22	22	22	62.5	24	75
17.59	-2.32	43.4	24	26	24	60	60	60
24.21	3.69	24.3	26	20	35	48.75	0	50
21.72	2.26	36.6	28	29	33	40	3	50
31.48	18.57	79	22	26	40	41.25	27	47.5
23.62	5.45	51.6	33	33	33	56.25	6	50
23.84	4	52.2	35	27	35	41.25	12	55
21.3	2.31	49.5	43	29	40	42.5	12	55
18.83	-2.57	46.6	18	24	29	45	2	65
19.01	1.25	35.3	40	24	43	38.75	5	44
18.53	1.92	36.1	38	27	44	58.75	12	45
22.87	1.2	52.3	14	11	28	40	9	65
19.8	-2.24	45.8	28	22	35	45	16	60
23.49	2.92	47.6	15	12	23	41.25	4	55
17.53	-2.31	42.8	33	31	33	55	12	55
17.37	-2.22	46.1	12	19	38	45	48	60
26.64	9.06	38.7	37	37	36	62.5	0	45
20.46	2.09	37.4	30	25	31	38.75	10	50
19.9	2.1	35.3	26	19	33	38.75	0	45
17.54	-1.16	31.2	18	11	50	55	1	45
23.78	2.08	33.9	27	29	36	42.5	8	50
22.02	2.27	51.7	24	23	24	60	36	60
19.09	1.01	38.4	18	44	45	47.5	100	50
18.73	2.08	35.4	28	27	27	61.25	4	40
20.78	0	33.7	31	22	43	42.5	4	48
18.51	1.09	39.5	45	26	44	57.5	8	48
16.91	-0.35	34.8	28	22	37	46.25	6	45
21.07	1.72	33	18	22	26	46.25	8	45
22.62	3.45	34.3	20	31	34	45	3	45
23.23	3.39	41.8	31	42	46	40	4	55
18.45	0.3	35	22	39	43	53.75	6	49
22.86	2.36	33.7	26	41	39	53.75	24	46
20.57	-1.79	49.5	21	33	36	38.75	48	65
22.12	3.36	32.7	23	19	28	42.5	9	43
29.39	7.22	40.5	28	25	47	41.25	18	55
22.94	3.05	33.2	26	21	38	50	36	45
20.79	1.55	32.5	37	40	42	52.5	0	46
18.57	-0.48	39.8	19	28	37	60	9	44
18.28	0.7	34.5	26	20	31	43.75	36	45
19.16	-0.09	29.5	34	32	31	60	12	42
22.19	3.7	33.5	38	55	51	68.75	12	42
15.89	-0.04	33	25	21	38	46.25	12	43
18.69	-0.04	31.6	26	27	35	50	2	45
20.28	1.01	34.3	36	42	50	41.25	16	47.5
17.39	-0.64	33.9	17	32	44	50	12	45
30.81	8.58	48.2	45	18	43	33.75	12	65
28.65	4.43	60.4	24	19	31	26.25	3	70
20.16	-0.44	52.3	24	21	42	45	80	65
21.61	0.9	47.7	33	33	33	32.5	2	60
25.91	-0.36	58.9	32	34	32	62.5	30	80
24.41	2.15	57.4	22	14	18	51.25	80	60
25.59	6.13	54.5	38	29	33	46.25	8	60
17.55	-2.43	46.5	15	17	24	47.5	18	60
23.96	4.35	54	51	11	25	38.75	16	60
25.39	2.63	57.1	33	30	32	51.25	12	70
21.92	-1.25	49.1	33	21	23	53.75	8	65
21.18	-0.04	46.8	27	25	32	47.5	12	55
18.93	2.69	52.5	24	20	32	40	32	55
21.94	2.22	50.5	25	23	36	48.75	64	55
24.58	0.45	56.2	28	23	35	55	8	70
18.82	-2.83	49.5	11	11	11	60	12	68
16.1	-1.31	28.5	15	19	22	53.75	12	40
18.22	0.95	30.8	32	55	55	51.25	6	40
23.08	2.76	32.6	34	31	36	62.5	18	45
20.11	2.15	37	32	32	39	50	6	45
19.08	2.1	34.1	34	35	33	57.5	5	42
28.43	1.74	58.2	35	32	33	40	6	80
19.77	-0.51	49.3	31	33	34	32.5	16	60
19.32	-2.15	44.5	19	22	20	63.75	4	60
23.44	2.39	51.4	29	18	38	47.5	6	60
27.42	4.63	54.1	35	37	39	51.25	24	62.5
20.84	0.45	44.2	22	25	34	48.75	8	55
18.3	-3.06	44	15	17	15	38.75	32	60
19.78	-0.65	44.7	20	19	27	35	3	60
17.54	-3.76	39.5	17	19	26	48.75	3	60
20.01	-2.22	50.6	11	19	39	51.25	80	65
17.45	1.67	48.4	33	29	25	36.25	32	50
21.38	3	36.7	33	27	45	53.75	12	46
21.14	-3.69	53.9	27	32	38	45	18	80
17.4	-1.15	40.7	22	20	32	47.5	32	50
18.6	3.78	43.6	18	26	31	60	0	40
21.61	3.9	42	29	28	38	43.75	8	50
17.71	-2.99	48.4	16	22	42	32.5	6	65
21.56	1.07	34.2	34	33	33	50	24	50
19.15	1.32	35.3	28	27	33	43.75	3	46
24.6	2.85	39.1	34	33	32	53.75	6	55
19.01	0.5	32	31	22	32	55	0	44
37.32	8.08	47	43	13	27	40	2	80
19.33	-0.67	31.3	40	41	44	60	8	45
17.61	-0.86	31.5	15	25	36	57.5	16	45
18.47	1.78	37.9	20	11	19	41.25	8	45
18.09	0.51	36	18	30	38	53.75	15	45
23.93	3.12	34.8	30	22	35	53.75	10	50
23.18	4.33	41.2	20	30	48	31.25	8	50
17.69	-2.26	29.4	14	11	30	35	8	45
28.16	6.02	43.2	31	21	31	41.25	4	60
27.89	4.99	39.5	38	34	41	53.75	8	55
26.38	3.31	37.3	39	49	51	57.5	4	55
18.62	0.63	32.5	29	17	32	35	12	43
21.48	3.55	36.7	26	24	37	37.5	10	45
26.2	4.23	56.7	35	22	31	45	24	65
19.45	-1.31	49.3	11	11	11	63.75	80	60
20.21	1.39	21.6	33	33	38	45	4	50
22.57	0.9	48.3	11	14	26	53.75	24	60
22.05	2.49	48	23	23	29	48.75	64	55
25.13	3.77	50.9	34	29	37	66.25	0	60
18.29	-1.43	45	33	33	33	62.5	24	55
21.04	1.79	50.4	32	31	34	58.75	36	55
24.63	4.35	49.8	27	29	32	66.25	6	55
20.7	-1.88	46	28	32	33	51.25	64	60
22.46	0.59	42.7	24	14	26	38.75	0	56
21.7	-0.87	51.1	33	33	35	60	3	65
19.12	-2.01	46	27	33	32	61.25	15	60
31.21	2.55	65.7	22	20	36	40	6	90
27.94	7.39	60.6	28	52	51	42.5	9	62
19.42	1.55	34.1	27	13	29	37.5	16	45
28.43	3.98	56.3	30	25	33	45	6	70
24	0.85	46.9	18	11	20	45	8	60
17.96	-1.63	49	11	11	11	62.5	5	60
18.91	-1	49.7	19	55	51	61.25	8	60
23.51	4.2	40	41	31	31	56.25	0	52
21.3	2.94	39.8	38	38	37	46.25	20	50
22.08	-2.15	51.6	20	11	32	33.75	8	70
19.7	-1.56	46	12	21	34	65	48	60
24.33	4.73	56.7	42	17	36	36.25	12	60
19.95	-1.03	49.8	29	38	47	67.5	9	65
27.36	3.81	39	30	29	42	48.75	1	60
21.62	0.61	44.1	24	15	32	38.75	6	55
21.89	2.81	42.3	29	37	43	43.75	4	55
22.18	2.36	37.9	31	21	36	41.25	3	52
19.52	1.39	36.2	30	33	33	46.25	12	47
19.12	0	36.2	22	22	31	42.5	9	50
21.19	2.6	13.5	19	28	42	30	8	50
22.47	3.06	35.4	31	26	41	42.5	6	47
22.52	3.47	38.9	35	30	40	50	24	50
21.68	3.44	35.3	23	20	32	46.25	6	45
21.36	2.56	36.2	28	34	30	52.5	4	47
21.27	2.48	34.2	34	22	39	36.25	5	44
18.87	1.62	36.8	32	13	39	36.25	6	48
20.93	4	38.2	31	20	31	68.75	1	47
20.89	2.24	37.5	28	31	49	58.75	5	47.5
19.43	0.38	38.9	28	25	41	51.25	3	50
21.56	1.63	35.6	20	22	38	36.25	0	50
22.25	3.41	38.4	25	13	29	40	6	47.5
19.86	1.65	35.1	25	26	33	63.75	1	47.5
20.23	1.53	41	28	13	36	35	12	55
28.24	8.71	40.9	32	25	36	37.5	0	50
20.04	1.75	50.8	28	25	43	47.5	12	57.5
20.73	-2.92	42	25	33	33	51.25	24	60
25.95	3.46	43	18	18	17	62.5	18	65
18.69	-2.96	45.1	22	22	22	62.5	4	60
20.63	0.14	49	15	15	33	38.75	24	60
16	-1.96	30	14	11	30	40	18	55
18.06	-4.66	41.7	18	28	36	48.75	24	60
20.7	0.3	48.2	23	25	27	48.75	8	55
31.83	11.66	63.1	21	22	24	60	12	60
21.88	0.4	57.7	37	28	30	33.75	48	70
19.03	-3.23	42.3	33	32	33	48.75	80	60
20.08	-1.39	53	27	33	43	56.25	24	65
23.08	0.89	58.3	27	24	39	33.75	64	70
20.56	-0.35	53.4	19	31	47	28.75	48	65
21.36	1.28	33.6	28	21	34	40	6	47
18.84	0.19	33.1	16	19	29	47.5	18	49
21.36	4.1	37.8	21	30	41	56.25	3	45
18.38	-0.77	34.5	17	21	26	30	1	50
21.03	2.45	33.6	36	28	34	51.25	3	44
27.41	2.75	39.5	34	22	36	37.5	5	60
23.33	2.08	35.7	28	20	38	33.75	4	50
20.16	1.16	36.7	32	34	42	46.25	100	49
21.95	2.18	35.1	38	36	33	38.75	2	50
19.53	0.31	36.4	15	19	37	42.5	48	50
21.52	1.47	33.1	29	29	33	56.25	48	45
21.03	3.51	39.4	31	39	39	52.5	12	46
25.43	5.17	37.5	50	25	25	66.25	5	49
20.08	1.01	36.8	29	28	35	48.75	2	49
20.98	1.63	34.1	24	22	29	66.25	0	45
18.85	-2.28	31.9	16	14	20	35	8	50
19.43	1.99	34.7	31	26	35	31.25	32	43
22.08	3.23	34.7	29	11	19	70	12	45
18.33	-0.37	34.7	18	21	50	31.25	5	50
18.62	0.37	33.2	30	31	41	51.25	2	45
16.86	-0.27	33	18	44	41	48.75	12	45
20.82	0	15	34	40	42	50	8	56
19.62	0.68	36.6	24	18	20	37.5	18	50
22.89	2.01	46.4	15	13	39	28.75	18	55
22.68	0.48	36.8	29	25	36	58.75	8	55
22.68	1.92	57.2	42	42	45	52.5	6	68
17.84	-3.63	45.2	21	24	35	43.75	9	65
25.07	2.12	49.3	29	22	25	38.75	30	65
25.73	7.17	50.5	33	11	28	36.25	16	50
19.61	-0.82	47.8	13	26	34	55	0	60
22.83	2.6	55	30	26	40	30	27	60
18.53	-0.98	47.3	13	14	29	38.75	60	60
26.5	2.94	50.4	41	32	36	43.75	60	60
19.02	2.57	35.6	27	22	35	41.25	36	39
21.32	2.39	36.4	30	38	42	38.75	0	50
19.23	0.99	36.2	33	34	44	47.5	0	48
22.33	3.63	44	19	55	38	43.75	8	50
21.28	-1.09	48.1	22	20	37	47.5	12	70
18.64	-0.23	34.3	32	44	42	55	8	50
21.13	1.74	35.8	38	49	51	57.5	0	50
18.93	-0.65	37.9	15	13	32	51.25	4	57
19.38	0.09	32.9	23	15	31	35	3	45
26.98	7.2	40.4	33	24	41	37.5	8	50
20.68	2.18	37.5	30	22	36	42.5	8	50
19.84	0.43	36.3	33	30	38	40	12	50
18.42	1.6	33.6	32	23	31	71.25	0	40
17.09	0.7	31	25	35	48	61.25	4	40
19.32	3.22	35.4	18	53	55	47.5	4	44
21.31	5.06	40.5	30	55	53	52.5	6	45
23.27	1.85	58.9	31	23	30	56.25	48	65
21.55	-0.76	49.3	17	14	36	50	16	65
18.01	-2.65	46.8	24	24	29	43.75	24	60
24.35	2.91	63	38	11	35	41.25	0	70
19.54	-1.35	51	23	20	28	37.5	48	65
20.58	-0.67	57.8	29	48	43	33.75	0	70
22.36	3.54	49.1	21	16	25	48.75	18	50
20.5	2.01	34.6	20	26	35	46.25	18	45
23.56	2.45	35.2	24	28	32	53.75	0	50
29.95	5.83	37.2	28	22	34	46.25	3	55
30.92	6.43	68.7	30	17	27	32.5	24	75
26.37	4.08	42.1	31	31	45	38.75	0	60
21.19	-0.3	48.6	23	18	26	47.5	24	58
19.66	-3.18	55.1	13	11	21	25	18	74
21.06	3.09	57.6	16	18	29	45	48	60
22.41	2.78	38.3	20	43	48	57.5	3	53
26.56	5.05	39.5	25	22	39	42.5	4	55
20.05	2.8	39.5	40	26	37	38.75	18	45
19.42	1.73	36.7	31	21	33	35	0	47
19.26	2.13	35.7	24	33	33	38.75	3	45
24.41	5.54	36.2	35	22	31	41.25	10	45
17.92	-2.29	47.2	23	22	33	46.25	100	60
19.69	-1.29	53	16	11	18	56.25	18	65
19.39	-2.43	53.6	18	13	30	48.75	36	70
25.5	1.73	52.3	22	33	40	45	9	70
17.59	2.21	53.6	23	55	55	38.75	48	55
17.28	1.1	32.7	36	37	38	50	6	41
20.13	-1.04	50.8	15	11	17	46.25	48	65
18.24	-2.93	49.3	15	26	37	38.75	48	65
19.73	-1.1	45.6	29	31	36	31.25	48	55
19.76	-1.37	48.9	17	22	35	37.5	4	60
18.08	-4.39	45.8	16	23	35	45	24	65
19.31	-0.26	51.8	29	24	30	55	2	60
21.69	2.48	51.1	34	31	28	45	8	55
31.38	11.41	37.8	31	32	34	48.75	5	45
17.85	-1.55	29.1	24	36	35	47.5	18	42.5
23.4	2.32	35.5	37	40	36	55	2	50
19	-0.39	36	21	23	40	43.75	4	50
26.59	8.38	52.6	38	11	22	40	36	50
24.32	1.25	59.2	33	31	41	52.5	6	70
18.56	-3.32	45.9	26	33	37	52.5	6	60
22.68	3.98	55.4	34	23	32	40	24	55
22.24	3.23	38.1	26	23	29	47.5	12	50
23.68	5.77	37.5	40	38	43	50	12	45
19.3	0.24	32.8	31	35	43	33.75	0	48
20.55	2.26	35.7	33	33	33	53.75	0	47
31.61	7.53	63.1	49	52	42	37.5	6	70
20.91	1.32	37	35	14	33	41.25	10	52
17.9	0.54	37.1	13	12	17	57.5	12	45
19.37	-0.04	36.9	23	25	35	43.75	9	50
25.37	4.8	34.2	31	28	38	42.5	12	45
35.2	11.23	42.8	38	38	38	51.25	16	60
23.22	3.06	35.9	26	20	33	55	3	50
21.56	0.26	33.9	12	12	16	50	24	50
19.87	1.16	32.8	27	13	35	46.25	24	45
21.11	0.48	52.3	29	26	37	46.25	2	65
19.27	-1.78	52.6	20	22	32	30	64	65
27.43	3.17	52.8	31	21	29	51.25	45	65
20.51	-0.96	50.6	29	27	32	43.75	36	65
17.54	-1.95	41.1	14	24	35	56.25	48	55
25.85	4.5	57.1	33	11	25	51.25	24	65
21.45	0.04	43.2	17	23	40	40	16	60
18.74	1.54	36.5	29	17	22	48.75	3	47
18.99	1.25	34.2	29	19	40	53.75	18	42.5
20.27	1.88	34.4	26	25	34	63.75	6	44
21.9	2.93	36.6	27	23	55	51.25	0	46
20.31	1.5	34.3	19	11	36	53.75	0	45
23.05	2.63	36.3	28	32	38	32.5	10	49
21.51	2.35	38.3	35	23	23	63.75	20	49
18.73	4.73	38.3	35	22	35	43.75	3	50
26.18	3.53	35.1	33	25	28	46.25	8	50
20.5	4	34.1	31	52	49	51.25	18	40
18.43	1.01	35.6	27	19	32	48.75	24	45
18.2	1.46	32.1	25	11	27	36.25	0	40
20.43	1.62	30.5	29	11	35	40	24	43
16.71	-1.86	31.2	13	11	37	37.5	64	45
17.09	-0.85	28.4	26	23	33	40	10	42
18.41	1.74	37.9	26	18	28	46.25	0	45
17.01	-1.11	30.8	28	11	32	32.5	18	44
22.52	4.42	35.9	29	44	44	48.75	6	45
23.31	1.92	42	21	17	29	40	0	60
20.11	1.32	37	21	19	31	33.75	9	50
24.5	4.08	37.6	38	34	40	48.75	6	50
16.68	-1.1	33.6	16	15	32	38.75	8	47
17.5	0.58	39.2	25	26	41	47.5	24	50
21.16	-2.67	56.8	25	18	40	31.25	48	75
20.48	1.59	36.4	37	14	41	36.25	60	50
21.51	0.75	35.2	21	21	34	65	8	50
18.59	0.3	34.7	29	34	47	40	24	48
23.15	4.51	35.7	42	21	40	41.25	20	45
17.99	-1.85	30.6	31	11	15	62.5	12	45
25.62	4.86	38.6	19	11	27	46.25	12	50
20.03	1.82	30.5	28	22	33	56.25	20	40
23.55	2.07	37.2	30	28	39	55	12	55
29.16	8.51	39.6	35	14	29	47.5	12	50
15.37	-1.92	31.2	17	26	32	62.5	9	45
21.23	2.7	39.3	22	35	38	60	6	50
24.48	4.19	37.6	26	19	29	48.75	12	48
19.71	2.22	35.7	28	27	34	46.25	27	45
24.21	4.77	42	33	42	43	48.75	3	55
20.77	4.08	40.9	19	55	53	48.75	0	45
21.33	1.8	36.6	28	26	27	52.5	0	50
27.85	2.87	38.6	47	34	41	42.5	12	60
20.23	2.13	36.2	30	24	27	60	12	46
20.29	1.81	39.3	37	11	12	38.75	9	50
20.42	-1.98	51.5	26	11	29	42.5	6	69
21.17	-1.44	62	52	55	55	51.25	4	80
19.66	-0.18	44.4	21	16	32	31.25	48	55
19.26	-3.86	49	29	31	33	56.25	2	70
28.13	2.18	54.9	15	26	30	45	0	75
20.15	-0.65	46.6	17	11	18	62.5	18	58
20.11	-0.95	46.3	26	22	35	42.5	18	60
21.81	5.12	38.5	27	33	43	63.75	0	45
15.63	-1.95	40	39	44	43	56.25	64	45
18.83	1.36	40	39	41	37	37.5	0	50
19.22	0.47	34.3	24	15	36	53.75	0	48
20.43	2.85	36.4	29	19	33	46.25	1	45
19.83	2.08	35.9	35	35	37	40	4	46
28.07	8.19	41.2	27	26	37	41.25	20	50
18.34	0.63	32.4	17	30	42	32.5	3	42
23.92	3.18	32.9	24	17	30	45	12	45
19.88	-1.16	48.3	12	11	27	37.5	48	60
18.98	-3.09	49.4	14	29	38	40	15	65
17.77	0.68	17.8	27	11	33	41.25	30	45
17.78	-1.34	35.7	23	55	55	33.75	12	50
18.51	0.32	32.9	25	21	34	41.25	6	45
22.74	3.61	34.7	21	33	33	41.25	6	45
22.36	0.18	40.1	23	23	34	48.75	48	60
23.84	2.2	49.8	26	20	30	31.25	18	60
17.27	-2.31	42.3	14	11	17	43.75	12	55
17.39	-2.7	46	17	25	37	35	12	62.5
20.32	-1.3	46	25	20	35	42.5	3	60
25.1	7.84	53	26	25	29	48.75	0	50
21.23	0.73	43.6	25	18	23	38.75	24	53
20.8	0.21	35.4	28	21	38	41.25	2	50
18.39	-1.64	44	20	33	38	32.5	2	55
18.44	0.8	31.4	19	28	34	43.75	5	42
23.3	3.14	37.9	27	25	47	50	36	50
17.86	-1.1	34.7	14	11	22	52.5	5	50
19.23	3.2	35.5	29	28	33	48.75	18	40
19.42	2.2	36.9	22	25	36	40	12	47
31.72	13	43.9	47	42	48	40	0	50
25.03	5.91	41.8	44	53	39	61.25	6	45
24.74	4.88	39.7	26	19	32	41.25	6	50
17.26	-0.27	34.7	18	19	29	52.5	9	46
20.36	2.04	36.5	34	33	43	43.75	64	45
16.78	-0.86	32.7	22	55	55	53.75	2	45
17.34	-0.23	33.1	28	23	34	42.5	15	45
21.59	3.19	36.7	21	38	49	47.5	3	45
20.74	1.61	35.4	20	30	40	41.25	6	45
20.45	2.32	20.7	27	23	27	56.25	6	43
26.26	3.51	64.1	29	30	30	62.5	16	70
18.58	-1.45	44	24	28	31	42.5	24	54
19.71	0	34.7	22	19	42	38.75	18	53
20.73	1.02	36.8	29	43	42	45	8	50
20.6	1.99	32.8	28	26	32	47.5	6	45
18.55	0.52	33.3	31	27	37	51.25	2	45
19.1	1.63	34.3	32	23	39	50	5	45
18.93	1.62	36.2	38	34	41	42.5	4	45
24.03	2.5	34.4	28	15	33	53.75	80	50
20.04	1.62	30.3	21	30	39	40	0	42
20.32	1.25	38.1	19	17	33	41.25	2	55
22.67	2.99	37.4	27	17	42	40	0	50
28.46	7.13	41.3	32	37	27	47.5	16	55
25.05	3.94	52.1	27	40	48	40	3	60
24.51	4.23	54.3	28	11	27	43.75	5	60
19.83	0.1	44.6	20	11	15	33.75	64	57
18.36	-0.9	46.5	29	33	34	61.25	24	60
20.75	-0.86	46	32	33	35	43.75	8	60
18	-1.71	48	22	27	23	58.75	8	60
20.92	0.52	47.7	14	12	28	50	24	55
22	0.85	51.5	30	25	32	30	12	60
24.6	3.12	53.7	23	16	17	43.75	6	60
18.43	-2.09	47.2	33	32	27	46.25	16	60
20.7	2.26	37.1	35	33	34	61.25	8	49
22.68	2.39	35	39	24	40	47.5	6	47.5
21.12	1.48	32.1	24	40	51	43.75	0	45
18.07	0.98	31.2	33	23	37	38.75	8	40
20	1.25	32.8	31	22	33	43.75	9	45
26.84	2.35	58.1	27	14	36	45	2	75
19.66	-0.53	44.7	41	19	28	45	4	53
25.01	2.46	57	21	19	24	46.25	6	65
26.36	3.67	50.8	34	18	42	42.5	6	60
22.31	1.2	51.8	16	11	29	52.5	12	65
17.12	-4.83	45	18	26	30	48.75	32	65
30.41	8.69	61.7	42	33	30	45	6	65
22.55	1.2	44.5	43	14	33	45	64	55
20.78	-0.15	37.8	26	22	36	37.5	48	55
17.04	-0.77	33.3	20	15	44	30	8	44
28.04	5.18	49.7	37	39	38	40	36	60
20.23	2.89	35.8	29	22	29	31.25	3	45
19.71	-1.25	48.5	20	17	32	43.75	6	62
20.55	-0.67	51.5	16	21	34	42.5	0	63
26.56	5.09	19.6	27	34	45	37.5	24	65
19.01	-1.11	49.1	22	23	33	32.5	12	60
21.3	1.65	36	27	33	43	51.25	6	50
25.48	6.66	41.4	30	20	32	36.25	8	50
20.79	1.62	34.6	27	19	52	61.25	10	45
18.09	0.86	30.3	30	26	40	62.5	8	38
22.35	2.74	35.2	26	18	22	50	12	45
31.1	9.74	37.9	33	33	33	51.25	0	50
18.75	1.63	32.2	36	32	33	53.75	12	43
22.94	3.16	37	50	30	41	47.5	9	50
21.66	2.95	34.7	33	35	35	50	6	45
18.33	-1.9	33.4	19	20	19	62.5	64	50
25.96	3.15	37.6	24	45	52	60	0	55
21.31	1.28	35.3	23	24	34	45	4	50
24.87	1.52	40.1	30	34	38	66.25	4	60
33.38	15.66	62.4	25	25	30	50	24	50
24.07	2.32	52.7	37	22	28	42.5	4	60
20.79	-0.58	44.3	23	25	25	36.25	12	55
24.64	-1.31	54.3	30	30	35	42.5	15	75
19.68	0.39	52.8	18	33	27	62.5	9	50
23.09	1.12	52.8	20	15	28	35	0	65
18.74	-1.85	45.2	17	32	33	36.25	24	60
20.55	1.73	36.6	18	26	31	36.25	15	50
22.51	2.73	35.9	40	23	35	47.5	36	50
20.47	2.06	32.1	43	48	51	58.75	2	43
22.68	1.4	35.3	23	36	37	43.75	15	50
22.54	1.82	41.5	32	33	34	45	6	58
22.36	1.4	32.2	22	11	40	37.5	12	45
23.99	3.83	44.9	35	27	44	53.75	0	60
22.81	1.68	34.2	20	25	35	60	3	49
24.02	3.2	35.8	25	15	29	40	18	50
23.37	2.8	38.7	24	25	44	56.25	0	53
21.56	2.88	38.1	30	28	37	40	0	50
22.61	2.38	39.8	28	25	29	45	4	56
22.5	2.08	37.5	29	21	37	51.25	12	50
22.18	3.73	46.8	21	11	21	43.75	6	50
19.06	-0.97	47.2	16	20	32	46.25	8	60
18.59	-0.25	36.7	23	47	44	43.75	60	52
20.09	1.95	31.5	15	14	37	47.5	3	40
21.15	4.2	33	30	20	33	35	18	40
17.17	0.34	34.4	20	35	44	46.25	0	44
23.12	1.4	54.1	26	11	27	53.75	3	65
32.52	8.05	57.6	30	11	37	35	9	65
25.25	3.16	60.2	32	32	31	48.75	18	70
18.06	1.73	40.8	26	29	33	53.75	0	50
21.49	3.67	46.6	21	11	21	43.75	15	50
25.14	5.31	45.9	33	27	40	47.5	8	53
23.33	3.04	26.7	40	33	34	47.5	48	50
19.84	1.16	36.9	19	18	35	46.25	32	50
22.98	3.86	53.4	21	35	38	50	6	55
29.34	7.03	54.6	22	44	39	33.75	10	60
25.57	5.41	56.6	24	43	35	56.25	3	60
18.66	-2.47	48.6	24	14	27	40	36	65
23.2	2.7	38.9	39	23	37	47.5	5	54
27.25	3.76	38	32	22	37	45	48	55
21.84	2.3	38.7	23	28	40	38.75	24	50
22.12	5.25	38.9	30	25	35	46.25	8	45
19.93	3.2	36.8	33	33	33	45	6	45
16.1	-1.92	30	28	30	28	52.5	64	45
15.81	-0.8	33.7	22	20	31	43.75	10	48
24.97	4.19	40.8	34	27	41	43.75	9	55
20.24	1.99	34.6	25	23	32	38.75	8	45
18.77	-1.16	38	11	23	31	60	0	60
18.7	-0.42	36.8	16	11	27	46.25	4	50
20.59	0.96	34.3	30	24	30	38.75	6	45
20.74	0.57	53.5	18	13	40	60	4	60
22.62	1.41	57.2	27	23	39	40	48	66
18.56	-0.61	34.5	36	31	37	30	4	50
17.58	0	31.9	15	17	34	43.75	4	45
22.7	1.99	38	30	24	37	42.5	8	55
21	-0.21	52.2	18	22	24	41.25	24	62
24.74	0.9	53.1	18	34	40	51.25	6	66
19.47	-3.53	55.6	24	24	42	38.75	64	75
18.77	-1	51.3	27	22	33	42.5	24	65
19.85	-2.37	56.6	31	25	42	40	32	75
27.23	5.03	53.1	43	21	33	58.75	30	60
19.53	1.95	34	33	33	33	38.75	4	45
21.78	3.29	33.6	29	15	36	53.75	3	45
21.54	2.51	39.3	30	30	41	47.5	18	50
18.29	1.04	33.6	13	28	42	37.5	24	45
21.47	2.3	38.3	29	14	25	40	64	50
28.52	6.16	59.3	38	26	33	50	36	65
21.91	2.38	36.7	37	26	38	32.5	3	50
22.07	1.83	56.1	16	16	35	42.5	6	62
18.88	-1.55	46.2	19	19	30	45	6	58
23.38	3.57	55.7	27	11	24	40	24	60
16.83	-2.48	46.1	18	16	27	62.5	48	60
17.37	-1.81	43.2	12	18	29	60	18	55
21.9	0.94	50.4	14	11	25	31.25	0	60
17.51	-3.67	44.5	21	19	27	60	8	60
19.26	-2.67	45.8	15	11	27	57.5	0	60
21.79	1.95	49.6	23	23	36	33.75	24	55
28.67	5.23	53.7	15	20	31	43.75	0	60
18.93	-1.35	56.6	24	51	41	32.5	24	60
21.29	1.08	48	20	28	35	41.25	60	60
19.96	-0.29	43.8	28	27	40	60	10	55
18.09	-3.07	42.8	19	18	34	31.25	4	60
23.41	3.12	57.6	31	14	29	45	36	65
20.18	0.22	48	20	45	44	31.25	0	55
24.71	2.18	49.7	20	22	36	52.5	24	60
20.88	0.24	52.7	14	27	36	57.5	24	60
22.37	0.5	55.9	14	15	39	38.75	18	70
19.49	-6.52	48.5	22	30	35	40	48	75
22.6	1.52	36.2	31	11	25	41.25	4	50
21.71	6.71	37.9	37	20	34	61.25	3	40
20.7	1.09	33	39	26	43	38.75	15	45
20.04	0.76	38.8	32	15	41	41.25	45	53
17.11	-1.24	31	19	44	42	58.75	4	43
20.45	1.99	38.1	22	30	40	41.25	4	50
18.47	0.28	34.6	31	32	32	52.5	4	46
17.99	0.64	29.2	29	28	37	43.75	6	38
21.04	3.09	39.8	38	35	42	57.5	0	50
21.91	2.03	37.2	16	13	28	42.5	12	50
19.36	1.58	35.3	30	27	40	51.25	4	45
19.17	-0.32	34.5	38	32	37	41.25	27	48
23.16	5.07	37.1	28	23	23	72.5	1	45
22.28	1.84	35.2	31	22	30	63.75	5	50
21.2	3.4	35.3	33	40	41	47.5	12	45
20.38	1.27	35.6	25	18	37	53.75	48	48
20.22	3.78	33.8	27	14	34	61.25	6	40
20.96	1.98	33.8	14	11	48	43.75	3	45
23.45	3.37	37.5	29	39	36	61.25	2	50
16.99	0.77	35.6	26	25	43	37.5	2	44
26.81	7.01	48.5	29	19	31	45	4	50
26.5	6.2	52	28	11	31	46.25	2	55
18.16	-4.7	46.9	17	28	52	61.25	80	70
23.81	-1.14	52.7	16	22	36	48.75	2	70
26.46	2.37	46.9	31	16	29	55	2	60
32.11	6.6	67.1	38	22	37	33.75	5	80
20.37	1.08	53.7	26	29	31	36.25	64	62.5
19.09	-0.87	46	15	14	24	52.5	6	55
18.21	-3.32	37.7	23	11	24	38.75	12	50
25.01	4.37	55.1	31	29	31	46.25	30	60
23.73	1.13	57.3	17	15	38	41.25	3	70
25.58	5.06	55.3	25	17	33	46.25	6	60
29.89	2.34	58.2	16	33	32	63.75	1	80
18.03	-3.02	46	16	20	26	46.25	24	62
21.13	-1.99	55.9	28	22	44	38.75	2	80
18.75	-0.07	44.2	34	40	39	50	18	54
28.93	6.53	51.2	34	45	44	47.5	0	58
27.12	3.18	60	24	11	33	30	12	70
19.74	-2.57	44.8	32	38	38	58.75	12	60
31.14	6.92	30	32	15	21	33.75	16	70
23.32	-0.55	50	14	15	21	41.25	12	65
18.69	-1.59	55.6	17	29	29	26.25	16	60
24.22	3.21	40.2	28	24	34	45	6	55
22.27	1.72	47.1	27	27	29	51.25	16	55
19.49	1.32	51.7	33	27	27	48.75	12	55
20.72	0.51	46.2	18	20	32	46.25	6	55
18.42	-0.04	49.9	15	11	32	43.75	9	50
23.27	2.87	39.1	29	33	37	36.25	24	54
19.77	1.04	33.8	29	31	39	47.5	0	45
23.34	2.12	31.2	30	30	38	38.75	12	44
19.53	1.33	36.6	31	22	26	41.25	0	48
21.27	2.06	41.9	30	27	42	46.25	48	55
21.03	2.22	41.9	25	15	32	60	2	55
20.57	3.92	37.8	40	23	42	51.25	5	45
21.04	1.56	33.8	33	27	40	41.25	12	45
21.02	-0.08	35.9	29	24	35	31.25	24	52
21.66	2.36	35.6	37	27	37	51.25	48	45
22.65	1.4	34.4	31	24	35	41.25	12	50
26.5	3.73	37.3	24	27	37	66.25	48	55
20.82	6.52	60.7	38	13	17	38.75	18	50
16.43	-3.57	43.5	18	21	35	28.75	24	60
23.69	3.61	47.4	26	14	27	51.25	0	50
20.7	-1.69	48.6	13	11	17	32.5	36	65
22.85	3.68	37.5	31	33	33	57.5	2	50
22.43	4.47	37.2	43	33	34	58.75	18	45
22.7	2.93	36.2	28	32	41	50	3	50
21.98	-0.11	47.4	25	29	28	40	12	60
24.52	3.74	48.7	25	24	36	38.75	12	55
25.42	3.06	52.1	30	28	32	68.75	4	65
21.32	2.94	51.8	22	20	29	50	6	55
26.21	3.22	61.3	31	16	29	63.75	24	70
26.34	5.58	64	43	27	41	33.75	16	70
19.04	-2.47	41.8	17	13	40	40	24	60
20.54	-0.48	59.3	20	13	36	32.5	45	70
23.3	0.96	53.9	33	21	34	62.5	27	65
28.48	7	66.2	35	22	26	33.75	6	70
26.96	2.81	61.6	25	12	31	32.5	12	80
18.66	-2.07	54	29	34	40	50	48	68
26.2	2.6	58.5	34	25	27	62.5	4	70
20.82	0.14	31.3	35	22	37	53.75	16	45
21.58	2.09	39.4	27	23	37	51.25	5	55
23.98	2.34	35.6	34	29	41	42.5	1	50
20.8	1.09	59	17	17	16	41.25	2	65
17.78	-2.5	45	25	19	41	57.5	12	60
20.54	0.35	47.1	22	15	28	70	3	58
25.48	5.85	51.4	31	26	29	65	0	50
18.19	-1.58	45.1	18	23	33	52.5	4	55
16.61	-1.21	41	17	48	39	47.5	18	50
23.74	4.67	57.9	33	26	33	60	0	60
22.91	6.64	56	26	31	41	40	0	50
18.31	-3.07	38.3	17	24	23	61.25	12	55
19.58	-3.38	48.5	15	37	37	46.25	10	70
16.7	-5.18	28.4	16	11	27	35	15	60
17.96	-1.15	49.2	24	17	36	53.75	4	60
21.64	-1.01	50.9	35	35	46	35	48	65
20.62	1.6	34.2	40	25	39	51.25	6	44
21.53	3.25	38.7	24	44	44	45	18	50
21.57	3.43	37	33	36	33	52.5	12	45
22.33	0.47	41.3	41	39	37	71.25	80	60
20.3	1.15	33.9	18	52	50	55	4	45
19.99	2.9	31.7	23	28	55	50	4	40
26.69	3.94	41.9	33	33	31	61.25	2	60
17.72	0.47	28.6	20	16	29	48.75	0	40
23.54	3.76	37.5	36	11	51	45	8	50
21.95	2.65	35.7	32	22	28	41.25	6	48
21.61	3.11	60.2	24	29	37	50	48	62.5
22.28	1.84	35.2	31	22	30	63.75	5	50
23.38	-1.11	56.5	31	14	30	42.5	45	75
26.5	6.2	52	28	11	31	46.25	2	55
21.32	2.94	51.8	22	20	29	50	6	55
26.21	3.22	61.3	31	16	29	63.75	24	70
22.87	2.66	51.1	21	16	38	35	0	60
23.16	1.01	57.7	39	23	38	31.25	18	70
23.99	3.76	50	29	21	31	42.5	0	70
29.54	7.63	55.9	31	23	33	43.75	24	60
20.94	-0.28	48.5	20	11	21	37.5	12	75
16.6	-4.49	38.3	24	15	37	51.25	48	55
26.7	1.73	57.8	23	12	55	47.5	60	75
18.85	-0.64	46.8	25	15	23	32.5	12	55
25.93	4.7	61.1	55	55	55	47.5	36	70
21.49	1.81	36.8	27	46	50	43.75	9	49
31.74	7.09	42.7	30	19	31	56.25	0	65
20.66	1.95	33.6	24	23	35	41.25	5	45
23.55	4.07	35.8	19	15	34	40	0	45
18.51	2.09	32.5	31	11	27	41.25	24	40
17.6	-2.85	42.5	18	14	42	53.75	10	56
28.21	4.16	60.3	18	11	27	35	0	70
21.18	0.78	57.5	27	49	38	36.25	36	65
25.05	1.18	56.7	29	30	34	47.5	8	72.5
30.6	5.02	59.7	21	19	36	36.25	3	75
22.67	0	57.6	23	15	31	41.25	45	68
31.76	6.26	62.1	34	37	38	50	4	75
19.15	-1.86	46.9	18	21	26	36.25	64	60
21.28	-1.38	46.7	22	21	30	46.25	18	62.5
30.79	6.5	56.1	20	11	11	36.25	6	65
28.18	8.25	40.2	36	28	47	51.25	2	50
20.92	1.9	37	36	15	36	42.5	60	49
25.02	5.23	34.6	23	29	29	41.25	8	45
27.47	7.05	44.8	31	12	24	56.25	4	60
20.81	0.89	33.3	20	16	38	41.25	6	47
20.12	1.55	40.4	25	27	32	36.25	6	54
19.93	1.39	35.9	21	23	38	56.25	0	48
22.77	-1.69	47	14	31	33	33.75	6	65
26.91	5.78	55.8	24	25	51	31.25	0	60
15.52	-4.54	67.6	19	11	32	63.75	48	65
22.38	0.52	53.6	29	13	13	45	24	62.5
19.82	-1.8	47.9	31	40	41	55	6	65
19.35	-1.38	45.8	14	15	29	40	30	60
22.68	5.43	59.1	35	24	26	42.5	18	60
22.24	2.64	49.2	28	30	39	51.25	3	55
19.72	1.26	50.3	33	14	41	42.5	0	60
20.87	-1.57	56.3	24	22	49	53.75	8	70
25.91	3.6	53.1	29	22	34	50	4	62.5
23.32	-4.56	60	13	33	33	58.75	10	82.5
19.91	2.38	35.2	12	25	48	50	3	45
24.97	2.45	60.3	48	12	30	28.75	36	67
23.02	3.54	53.3	35	22	28	36.25	48	60
25.24	2.41	58.5	24	33	40	38.75	6	70
25.81	4.33	61.6	23	24	27	30	0	70
22.62	1.11	54.5	33	18	27	33.75	80	64
20.28	-0.3	42.4	15	32	49	36.25	80	55
19.14	-0.51	37.9	28	21	33	41.25	24	50
20.6	-1.45	52.5	15	13	18	30	80	70
32.97	10.05	71.9	21	16	26	36.25	0	75
28.53	3.42	60.5	34	14	34	32.5	64	75
32.25	5.97	56.5	26	24	28	37.5	16	70
22.33	1.81	51.4	40	22	33	37.5	32	60
31.42	7.14	62.6	33	37	44	43.75	6	70
18.47	-0.59	41.3	28	33	34	57.5	2	52
17.67	-4.42	15	18	23	34	50	3	70
23.03	2.63	47.9	29	12	29	31.25	18	55
17.89	-2.63	45.4	15	11	31	40	2	60
21.92	-2.37	57.9	26	22	37	40	80	80
19.1	-0.97	43	22	22	29	46.25	18	55.16
22.02	2.18	51.2	14	13	32	37.5	48	60
23.67	4.06	49.8	36	16	28	40	36	55
20.91	2.02	32.2	47	51	55	51.25	6	44
16.89	-2.05	32.2	18	21	43	48.75	4	48
21.7	4.39	43.4	52	55	48	36.25	10	50
17.55	-1.04	35.1	23	23	35	38.75	0	50
22.75	3.13	39.7	39	14	38	31.25	12	52
23.07	2.47	39.4	21	27	50	33.75	10	55
22.53	3.94	44.1	26	42	43	45	18	50
21.67	1.4	38.2	24	19	33	42.5	12	45
22.63	1.96	41.6	44	20	35	51.25	12	60
18.99	-4.45	43.3	18	11	33	57.5	6	70
21.95	1.08	48.3	24	27	37	51.25	32	58
20.35	-0.07	47.1	19	11	20	38.75	24	55
19.13	-1.37	46.9	22	23	34	52.5	18	60
26.06	5.29	57.4	26	28	32	62.5	12	60
22.03	1.2	48.7	37	20	40	38.75	6	59
29.1	8.03	68.9	33	33	34	50	6	70
18.49	-0.49	42.9	24	22	27	43.75	4	50
16.63	-4.12	45.3	29	14	35	38.75	6	65
18.42	0.57	31.1	28	33	35	41.25	18	44
23.08	2.84	39.8	34	28	40	31.25	48	47
23.96	2.58	41.5	33	35	37	40	3	58
22.67	2.71	36.2	23	32	42	46.25	4	50
21.35	3.66	35.9	33	12	30	41.25	18	44
18	1.47	35.6	38	38	49	50	3	45
20.82	3.04	39	34	42	34	41.25	24	48
22.37	3.27	33.7	20	17	44	36.25	2	45
19.4	0.9	33	26	16	33	46.25	6	45
18.43	1.98	31.8	40	28	35	47.5	0	39
20.28	3.67	36.7	29	18	34	48.75	16	43
18.26	0.58	34.8	16	26	43	37.5	0	46
15.45	-1.03	29.5	17	35	41	55	0	40
22.22	1.47	34.2	21	11	25	35	12	48
23.36	3.05	37.6	36	29	37	36.25	0	52
17.5	0.08	35.5	26	12	27	52.5	20	46
20.49	3.63	34.6	39	25	38	38.75	60	40
21.88	2.34	36	32	23	38	42.5	12	50
29.12	9.75	49.4	28	17	37	40	0	60
18.39	0.59	35.6	19	21	41	43.75	3	45
19.9	0.51	35.3	32	13	49	37.5	24	49
22.03	3.13	34.1	30	14	35	47.5	4	44
20.02	-0.25	32.8	28	19	29	38.75	8	49
19.93	0.88	37.1	18	16	29	35	12	50
18.21	1.23	32.3	26	25	42	41.25	6	40
20.71	3.57	39	33	33	33	62.5	6	47.5
21.6	2.85	37.4	32	36	36	43.75	24	48
19.54	-0.9	32.9	26	28	40	42.5	8	50
21.94	0.77	36.2	42	15	33	28.75	24	55
18.81	0.08	31.5	24	43	42	50	9	45
19.71	1.3	36.2	34	27	37	42.5	45	48
21.07	3.87	33.6	32	31	35	57.5	4	40
18.73	1.55	39.1	22	38	46	46.25	6	50
20.41	1.48	37.9	39	39	37	50	6	50
18.29	0.36	36	18	27	42	50	6	50
33.87	8.4	40.4	22	37	50	65	0	60
20.2	2.12	37.7	23	12	27	56.25	0	46
19.59	1.85	34.8	24	29	37	41.25	24	44
18.94	0.54	35.1	36	44	43	52.5	8	48
21.73	2.77	39.3	26	28	40	36.25	12	50
19.55	0.51	35	29	27	34	37.5	6	49
17.75	-2.12	30.1	19	30	43	45	9	45
20.01	0.81	32.2	24	11	29	60	0	42.5
22.2	3.35	34	31	34	42	42.5	24	45
16.69	-2.16	42.3	26	26	40	36.25	18	55
19.65	-0.59	52.6	15	11	28	26.25	6	65
16.4	-3.08	43.8	16	11	21	42.5	12	60
20.31	0.76	47.6	33	33	32	27.5	48	54
27.14	6.5	56.7	11	11	11	62.5	10	60
25.04	3.37	58	26	22	29	30	4	67.5
33.32	8.4	51.6	41	11	18	32.5	4	75
19.24	2.77	47.5	33	33	35	53.75	0	50
23.45	1.03	54.1	31	32	34	37.5	48	65
28.44	7.63	57.1	32	25	26	41.25	4	60
23.55	2.62	50.4	15	11	29	38.75	5	60
17.99	-2.52	14.6	15	23	28	43.75	0	65
19.5	1.74	45.1	20	14	28	40	6	50
25.27	4.78	33	25	22	34	47.5	0	45
19.96	3.2	36.5	26	11	24	38.75	0	42.5
18.81	0.34	36.4	26	26	36	50	10	43
18.76	-0.92	47.8	18	11	28	38.75	16	60
22.32	0.48	60.2	22	17	33	25	45	72.5
22.08	2.9	48.3	35	11	30	52.5	48	55
16.73	-2.21	46.8	18	17	32	38.75	12	60
25.04	3.48	60.7	38	34	38	57.5	18	70
21.51	0.24	52.7	38	11	23	47.5	60	62.5
28.08	5.22	61	55	21	42	41.25	48	70
20.28	-0.14	47.3	11	11	27	28.75	48	57.5
20.15	2.37	34	32	28	37	56.25	8	45
21.88	2.91	32.9	35	24	28	40	2	45
18.88	-3.26	39.8	15	19	37	53.75	0	55
24.83	-1.18	45.9	28	11	37	37.5	6	55
21.43	-0.93	50.2	32	13	34	41.25	64	65
21.05	-0.1	52.5	31	33	35	50	48	62
21.64	0.62	45	12	11	34	37.5	24	57.5
18.46	-2.28	47.3	25	17	31	33.75	40	60
34.19	8.6	62	26	11	22	47.5	2	75
22.29	-2.01	52.8	21	24	25	42.5	12	70
22	2.85	52.9	11	11	11	62.5	36	55
19.35	-4.21	52.1	24	33	33	50	18	75
19.21	-2.83	44.6	17	27	33	58.75	18	60
23.95	3.99	40	30	23	26	57.5	12	55
23.65	5.48	48.5	36	15	34	62.5	36	55
26.1	3.55	56.4	34	25	34	32.5	24	66
26.06	2.83	49.8	22	22	15	40	12	60
20.72	0.34	52.1	14	20	42	41.25	12	60
18.43	-2.09	38.7	23	27	31	42.5	8	50
19.9	-1.37	50.8	34	23	28	32.5	80	65
22.8	2.22	54.7	29	21	28	48.75	18	62
20.2	-1.52	54.2	26	13	39	27.5	80	67
31.68	10.86	50.7	22	11	14	37.5	24	50
17.72	-1.13	31.8	22	32	39	38.75	10	45
23.55	2.89	56.4	31	29	36	50	0	65
18.02	-0.61	46.2	17	14	23	58.75	0	55
18.52	0	24	17	16	34	65	16	60
21.01	-0.63	49.8	15	14	41	40	24	65
18.45	-1.95	47.5	22	11	31	38.75	20	65
19.88	-1.27	52	13	19	40	40	48	65
19.86	-5.26	52.1	16	30	22	53.75	36	75
20.55	-2.18	52.4	25	23	48	36.25	12	70
24.33	2.3	52.9	34	34	44	47.5	36	65
22.01	1.08	50.9	19	31	30	37.5	2	60
18.47	0.23	42.7	25	25	43	40	3	48
27.11	5.87	52.9	32	38	48	33.75	9	60
17.29	-2.52	41.8	14	19	23	41.25	6	55
17.05	-2.44	45.4	20	35	37	40	16	60
23.61	1.78	48.7	27	12	16	67.5	0	60
21.71	2.45	50	20	13	36	47.5	30	55
21.37	0.85	55	29	29	34	60	80	65
19.9	-1.71	51.2	24	19	34	50	100	67
21.2	-0.73	58.6	41	11	24	38.75	20	72
20.88	0.67	51.6	29	51	48	66.25	0	60
21.41	2.43	45.2	26	27	41	43.75	8	50
24.7	2	49.8	28	11	22	35	12	60
24.7	2	49.8	28	11	22	35	12	60
17.59	0.53	35	38	33	34	47.5	6	45
23.54	4.42	34.4	32	23	34	53.75	3	45
19.71	0.39	32	33	43	46	36.25	4	45
22.49	3.62	37.4	32	29	31	46.25	10	50
19.96	-0.04	32.3	30	24	39	40	10	48
21.14	2.96	37.9	23	25	47	50	80	46
19.48	-0.85	45.1	28	22	35	45	4	55
20.74	-2.38	52	22	25	41	43.75	24	70
17.4	-3.31	44.2	21	40	41	40	18	60
20.47	-1.71	49	19	17	32	40	6	65
19.23	0	47.8	16	11	39	31.25	8	55
17.62	-4.07	46.6	12	11	25	38.75	12	65
20.57	1.49	49.8	39	11	19	43.75	12	55
20.73	0.82	47.6	32	32	28	33.75	60	56
23.19	3.04	58	25	20	37	37.5	0	65
24.52	3.16	35.9	35	12	32	52.5	6	50
19.02	0.89	32.3	36	21	37	47.5	5	43
20.04	1.97	34.2	22	20	39	50	6	45
21.2	1.57	35.9	26	44	42	52.5	0	45
20.15	2.12	33.9	28	43	44	52.5	18	45
16.23	-2.5	25	16	26	36	53.75	0	45
17.19	-1.91	33.8	21	22	32	50	6	50
21.14	3.84	36.3	38	33	34	41.25	6	45
18.65	-1.67	32.8	18	31	34	50	12	50
24.93	4.12	37.5	29	24	29	48.75	48	50
25.19	2.74	37.7	18	36	34	47.5	2	55
25.4	6.81	37.4	42	29	38	35	12	45
24.21	5.95	40.6	38	25	40	56.25	10	50
19.09	-2.99	48.2	11	11	11	62.5	36	65
23.07	1.31	54	11	11	11	60	24	65
20.25	2.45	37.6	18	29	40	51.25	0	48
17.62	0.49	36.6	24	20	30	61.25	6	45
18.93	-0.64	35.7	27	29	33	42.5	3	52
20.85	1.07	37.3	19	19	31	35	0	50
19.59	0.04	33.2	22	26	33	48.75	0	46
22.63	2.63	35.2	33	29	43	42.5	0	48
19.55	1.94	31.3	29	25	31	40	3	40
22.68	2.02	36.9	21	15	32	47.5	60	50
19.06	-0.69	49.4	18	17	38	40	27	60
23.59	2.43	52.2	25	42	37	45	16	60
16.33	-3.27	10	22	17	28	46.25	8	60
16	-3.28	44.3	26	24	36	51.25	8	60
18.9	-2.82	46.2	21	21	34	41.25	48	60
19.36	1.36	33.9	21	12	22	43.75	0	45
24.53	5.43	36.2	21	11	41	46.25	0	45
25.85	5.59	40.1	33	32	31	48.75	0	50
23.8	3.9	36.5	30	18	29	51.25	12	47.5
20.94	1.81	35.4	31	34	36	50	12	47.5
18.37	1.84	46	34	31	34	47.5	6	45
19.14	3.52	24	26	22	31	43.75	60	40
20.56	2.25	37.2	27	11	26	46.25	18	48
21.9	3.03	36.2	31	18	44	65	24	45.15
23.37	4.55	40.6	31	29	30	62.5	0	50
20.99	2.14	36.1	29	22	38	57.5	3	45
25.28	2.1	35.7	27	13	35	48.75	12	53
22.66	-0.84	51.9	12	11	42	30	2	70
23.63	4.8	62.8	34	12	36	43.75	16	60
17.65	1.6	37.7	27	11	37	43.75	0	42
23.28	2.96	40.4	31	22	31	31.25	2	55
17.16	-0.76	32.9	24	33	36	42.5	4	45
20.76	1.28	40.1	34	36	41	58.75	0	55
17.13	0	36.5	21	29	32	46.25	5	48
23.77	0.6	61.8	33	33	35	37.5	12	73
23.58	3.16	49.3	47	32	44	52.5	0	55
18.92	-2.83	46.1	21	18	34	52.5	4	60
19.84	0.15	43.3	24	33	29	45	9	52.5
23.67	2.18	51.1	51	27	31	52.5	9	60
27.52	7.86	41.4	27	18	48	58.75	0	50
24.69	1.83	41.7	25	21	40	45	12	60
20.39	2.9	49.1	19	15	48	48.75	20	50
24.54	3.96	58.7	27	13	29	47.5	18	65
18.23	-1.27	43.2	33	28	30	45	18	60
20.24	0.65	18.9	20	15	29	37.5	40	60
20.19	-1.33	48.5	27	27	37	38.75	6	60
20.51	-1.74	46.6	15	12	21	36.25	24	60
17.69	1.13	35.6	45	31	44	53.75	2	44
19.73	2.63	39.7	21	25	32	48.75	4	50
19.98	2.94	33.9	41	13	44	51.25	2	40
32.35	10.04	44.7	23	20	47	41.25	2	60
19.47	0.3	33.8	24	20	35	43.75	6	45
19.06	0.33	34.3	35	34	43	52.5	24	45
22.87	2.84	37.9	36	11	29	47.5	36	50
25.19	4.1	40	32	32	33	50	6	55
18.42	1.52	40.3	51	13	21	42.5	32	50
19.19	2.54	33.1	31	41	43	46.25	8	40
21.59	2.42	37.2	36	22	36	48.75	0	50
17.11	-0.47	32.5	26	29	41	41.25	0	45
17.5	-3.58	33.2	16	15	44	50	3	50
22.66	2.71	38.1	25	22	42	45	2	53
18.94	0.16	34	19	14	47	43.75	6	46
19.27	1.14	32.9	25	17	34	46.25	8	43
21.52	3.14	34.5	29	12	27	47.5	12	45
25.37	4.23	36.3	29	35	39	66.25	4	50
21.31	1.7	37.4	27	15	43	42.5	12	53
21.13	2.64	35.9	30	21	39	46.25	64	47
31.29	9.96	41.9	42	38	34	42.5	10	55
21.79	3.46	35.5	40	34	38	53.75	6	45
20.48	1.78	31.9	44	44	44	58.75	0	44
28.99	9.22	40.5	32	28	35	46.25	8	50
21.98	3.82	37	33	25	36	46.25	18	47
21.38	1.25	35.1	33	33	33	62.5	8	50
22.51	2.73	36.2	29	25	34	46.25	8	50
21.58	3.44	35.9	39	32	47	47.5	10	47.5
20.73	2.33	34.4	34	29	30	36.25	2	45
23.2	4.57	34.6	32	31	33	43.75	9	44
19.96	-0.87	37.2	28	23	29	55	0	55
22.65	2.69	38	30	19	27	40	3	52
21.3	1.39	36.5	33	32	51	42.5	24	50
28.4	5.65	41.9	42	35	30	55	8	60
19.27	-0.04	36.7	30	22	34	57.5	12	52
23.85	1.79	40.3	38	28	30	47.5	18	53
20.89	2.08	34.9	40	34	38	42.5	4	46
17.28	-1.92	31.2	16	31	49	40	16	45
24.09	2.31	39.9	33	34	31	57.5	6	50
23.68	-6.46	33.8	36	25	31	63.75	6	70
20.16	0	33.2	14	15	49	41.25	4	49
20.51	1.05	37.9	26	19	30	50	12	50
17.4	-1.7	36.3	18	30	31	56.25	64	55
20.33	2.4	38.6	32	37	41	50	0	50
21.42	3.15	37.6	30	32	41	35	36	47
19.35	2.26	33.5	33	42	44	52.5	4	40
28.42	7.45	41.5	28	24	30	47.5	8	54
18.23	1.15	35.9	34	28	40	46.25	6	46
21.93	0.33	50.4	25	19	30	60	2	65
23.4	3.4	51	35	16	24	56.25	27	60
17.63	-2.67	43.5	26	14	31	61.25	24	60
23.36	2.47	54.4	29	11	31	30	16	65
24.99	2.88	50	43	15	47	36.25	12	60
20.92	-1.59	44.3	30	24	35	33.75	16	58
24.04	2.32	48.7	31	12	44	36.25	30	60
19.81	-2.62	50	18	11	35	72.5	4	65
21.05	0.3	46.5	36	12	23	58.75	20	55
21.91	-1.37	57.9	11	11	27	32.5	48	75
32.51	6.95	63	30	33	37	30	4	75
17	-3.5	40.3	19	20	44	37.5	6	55
26.1	5.65	51.4	31	29	37	33.75	24	55
23.75	3.03	50	27	11	20	38.75	36	65
23.73	4.45	35.7	32	15	29	40	24	45
22.56	0.17	53.5	28	27	34	58.75	18	65
18.43	-2.31	42.3	15	11	39	40	24	57.5
18.21	-1.48	48.3	25	29	33	47.5	24	60
18.27	-1.17	46	23	32	30	42.5	18	55
20.26	-1.84	49.5	27	31	41	37.5	18	65
24.81	2.85	11.7	38	29	37	33.75	6	60
24.55	2.29	56.2	32	28	42	36.25	32	65
17.97	-1.67	47.3	23	18	29	45	32	60
25.49	3.13	57.1	43	11	27	28.75	75	65
20.43	0.27	47.6	16	12	22	48.75	8	60
19.73	-1.6	48.7	37	35	35	50	12	60
20.66	0.41	50.1	20	17	21	28.75	24	60
19.72	-1.71	46.5	17	23	36	32.5	45	60
19.92	-5.42	51.9	19	40	33	51.25	24	80
19.35	-1.76	48.1	17	51	33	50	64	60
17.74	-0.47	42	13	13	19	45	12	50
22.47	2.54	57.3	44	24	35	53.75	12	65
25.57	3.25	59.1	35	13	33	38.75	12	70
20.3	2.28	53.8	11	11	17	35	15	60
22.21	0.57	49.1	35	46	47	35	10	65
25.44	5.09	52.6	13	11	23	31.25	3	60
21.28	-1.58	48.9	26	25	41	45	36	65
27.44	4.86	41.3	35	14	38	60	12	60
18.26	-0.45	34.8	36	28	40	52.5	36	50
20.89	2.57	34.7	39	24	42	62.5	9	45
22.37	2.29	36.5	30	15	30	32.5	15	50
22.62	2.78	41.5	26	26	39	60	18	57
22.15	2.87	39.5	34	22	45	47.5	3	53
21.16	3.47	39.4	41	44	35	65	8	50
24.69	3.49	38	37	15	36	50	6	54
24.58	3.96	36.9	30	11	25	41.25	36	50
21.53	2.71	38.3	26	25	49	41.25	8	50
19.93	4.21	34.5	23	55	55	52.5	1	40
20.59	1.35	34.2	29	19	40	50	2	50
27.06	7.28	51.1	20	41	38	51.25	18	50
18.57	-2.94	43.1	16	11	38	35	36	60
20.14	-0.49	53.7	35	19	31	40	36	67
23.7	2.94	55.9	29	24	27	46.25	24	60
26.47	5.87	58.4	29	13	27	31.25	0	61.7
33.54	9.39	73.2	33	22	26	42.5	24	80
18.34	-0.69	42.5	19	18	17	51.25	4	50
27.94	6.37	61.4	35	34	37	52.5	12	65
20.74	-1.36	52.3	31	20	45	42.5	36	65
19.05	-1.81	47.6	18	22	42	46.25	24	60
23.94	2.74	54.6	18	19	41	47.5	0	65
19.97	0.39	47.7	31	27	31	61.25	3	55
26.13	4.68	58.9	41	45	45	57.5	5	65
20.81	0.06	54.4	32	32	34	66.25	18	65
22.32	-2.59	51.9	18	31	44	28.75	12	75
20.54	-1.54	49.4	30	30	34	38.75	48	63
22.17	0.47	61.1	17	11	20	56.25	8	60
22.91	0.63	46.3	18	13	27	43.75	20	60
17.42	-4.81	47	17	17	25	36.25	100	67
23.11	2.35	51.5	19	20	17	57.5	18	60
21.7	1.87	44	26	11	34	41.25	4	53
20.33	0.07	48.6	19	16	18	61.25	12	60
21.03	-0.88	46.6	18	19	19	61.25	4	60
23.39	2.73	56.1	23	23	38	51.25	5	65
17.84	-2.02	45.6	27	27	29	60	48	60
26.61	9.53	54.6	31	25	34	31.25	24	50
26.78	5.62	63.6	30	23	27	62.5	48	70
21.6	-0.9	54.8	25	17	18	60	32	70
17.68	-2.04	43	12	14	32	46.25	80	56
20.42	2.44	38.6	32	41	35	43.75	0	50
20.05	-0.45	45.2	37	41	52	38.75	4	55
15.43	-1.54	35.1	28	38	36	53.75	3	55
24.63	0.72	38.1	23	13	26	36.25	64	60
20.49	2.38	35.6	32	41	37	57.5	0	45
19.81	0.86	31.8	35	31	32	66.25	2	44
18.82	-0.25	30.9	27	21	35	58.75	4	45
22.85	3.84	41.3	29	14	37	38.75	16	55
17.58	1.95	35	30	11	33	52.5	8	40
20.21	-0.2	34.5	33	11	37	45	5	50
21.41	1.49	38.2	33	21	36	46.25	5	52
17.7	0.12	33.3	21	20	33	33.75	5	45
19.05	1.84	37.2	30	14	28	66.25	36	45
20.33	-1.56	64.3	19	11	37	85	100	70
26.36	1.59	60.4	35	24	27	50	100	75
33.4	7.82	71.1	19	20	27	56.25	2	85
18.94	-2.77	47.5	22	34	42	36.25	24	62
27.38	4.4	40.7	24	17	25	26.25	12	60
19.69	-3.44	46.6	17	20	21	51.25	12	70
18.74	-3.01	44.3	11	11	25	38.75	16	60
17.19	-5.2	43.5	20	11	23	37.5	12	65
24.89	3.17	56	24	11	25	45	6	65
17.73	-2.53	45.5	21	32	36	27.5	12	60
21.83	1.8	44.8	29	33	35	76.25	0	50
25.56	2.39	50.8	31	11	26	52.5	16	65
20.7	-2.08	52.3	21	22	31	47.5	12	70
17.46	0.78	46.3	30	13	27	38.75	5	51
19.09	0.5	42.7	25	15	34	41.25	18	50.25
19.31	-1.19	45.6	24	27	30	33.75	12	55
19.72	0.82	48.9	31	21	27	42.5	10	55
18.72	-1.39	44	22	33	26	42.5	48	55
25.01	5.03	53.3	30	19	29	45	18	60
22.32	1.56	53.8	41	19	41	41.25	36	60
28.99	5.64	68.1	35	13	41	31.25	30	75
21.49	-0.89	45.6	18	17	35	51.25	24	58
23.97	3.71	54.8	29	31	33	45	0	60
28.49	6.32	52.2	25	12	17	47.5	0	60
